# Supplementary material for: Ethnic groups’ knowledge, attitude and practices and Rift Valley fever exposure in Isiolo County of Kenya
Source: PLoS Negl Trop Dis. 2017 Mar 8;11(3):e0005405. doi: 10.1371/journal.pntd.0005405 (PMC5358895; doi:10.1371/journal.pntd.0005405)
Supplement: S1 Dataset — (XLSX) [file pntd.0005405.s002.xlsx]

## Sheet: Data Sheet
SKAPscoreIndex	SPscoreIndex	SKscoreIndex	SAscoreIndex	REGION	TRIBE	GENDER_HHH	AGE_HHH	MARITAL_STATUS	RELIGION_OF_HHH	EDU_LEV_HHH	EDU_YRS_HHH	HIGHEST_EDC_LEV_HH_MEMB	DR	HHSIZE	OWN_LIVESTOCK	TLU	EXPER_RVF_ANIM	Number_Animal_sick_RVF	Number_HHMEM_Sick_RVF	HH_MEM_SUFFER_RVF	SOURCE_HEARD_RVF	HEARD_RVF	PLAC_LVSTK_KEPT	HERDSMAN_IN_HH	NUM_HERDSMAN	OWN_HH_HOUSE	HOUS_QUALITY	WALL_MATERIAL	ROOF_MATERIAL	ROOF_STATE	ELEC_HOME	TAP_WATER	TOILET_TYPE	Reliable_info_media	end	K_1_RVF_HOST	K_2_RVF_CONTAGIOUS	K_3_AVOID_UCOOKED_MEAT	K_4_SLAU_UNDER_VET	K_5_AVOID_HANDLE_SICK_ANIM	K_6_SUITABL_PERSON_CHECK_RVF	K_7_NEED_RVF_TEST_MAN	K_8_BLOOD_TEST_MAN	K_9_SUSPEPTIBLE_PERSON_RVF	K_10_AFFECTED_AGE_GRP_RVF	K_11_AFFECTED_WORKER	K_12_AFFECTED_ANIMAL	K_13_AGE_GRP_ANIM_AFFECTED	K_14_INFECTION_DIRECT_CONTACT
64.4089	11.893	70.3106	40.9905	Ngaremara	Turkana	female	35	married	Muslim	none	0	primary school	50	9	yes	10.1	yes	2	2	yes	RVF patients	yes	outside far from the homestead	yes	1	yes	low standing	other(mud,timber)	other	poor	no	no	no toilet-use bush	Elders		both animals and humans	wrong	yes	no	yes	other	yes	yes	others	youth and adults	farmers, butchers, sherphers, vet related	cow, sheep, goats, camel	newborn animal, young animal	yes
67.7292	11.893	71.0154	70.718	Ngaremara	Turkana	female	37	married	Muslim	none	0	primary school	40	7	yes	4.1	no	0	0	no	RVF patients	yes	outside far from the homestead	yes	2	yes	low standing	other(mud,timber)	corrugated iron or tile	poor	no	no	no toilet-use bush	Elders		both animals and humans	wrong	yes	yes	yes	other	no	no	others	youth and adults	farmers, butchers, sherphers, vet related	cow, sheep, goats, camel	others	yes
60.6016	5.677	64.6681	51.9879	Ngaremara	Turkana	female	27	married	Muslim	primary school	7	primary school	80	9	yes	5.5	yes	53	1	yes	RVF patients	yes	outside near thehomestead	yes	2	yes	low standing	other(mud,timber)	other	poor	no	no	no toilet-use bush			both animals and humans	wrong	yes	no	yes	other	yes	yes	others	youth and adults	farmers, butchers, sherphers, vet related	cow, sheep, goats, camel	newborn animal, young animal	no
59.526	11.893	58.7599	70.718	Ngaremara	Turkana	female	32	married	Muslim	none	0	primary school	100	10	yes	42.6	yes	14	3	yes	RVF patients	yes	outside far from the homestead	yes	3	yes	low standing	other(mud,timber)	other	poor	no	no	no toilet-use bush			both animals and humans	wrong	no	no	yes	other	no	no	others	youth and adults	farmers, butchers, sherphers, vet related	cow, sheep, goats, camel	others	yes
49.2311	11.893	55.7031	54.9413	Ngaremara	Turkana	female	27	married	Muslim	none	0	primary school	50	6	yes	5.3	yes	4	1	yes	RVF patients	yes	outside near thehomestead	yes	2	yes	low standing	other(mud,timber)	other	poor	no	no	no toilet-use bush	Elders		both animals and humans	wrong	yes	no	no	other	no	no	both men and women	youth and adults	farmers, butchers, sherphers, vet related	cow, sheep, goats, camel	newborn animal, young animal	yes
67.8794	11.768	69.4846	70.718	Merti	Boran	female	62	widowed	Christian	none	0	primary school	150	10	yes	31.8	yes	3	0	no	RVF patients	yes	outside far from the homestead	yes	0	yes	medium	other(mud,timber)	corrugated iron or tile	poor	no	no	no toilet-use bush			both animals and humans	wrong	yes	no	yes	other	yes	yes	both men and women	others	farmers, butchers, sherphers, vet related	cow, sheep, goats, camel	others	yes
54.7521	11.893	56.3458	56.1124	Ngaremara	Turkana	female	22	married	Muslim	none	0	primary school	50	6	yes	1.9	yes	13	2	yes	RVF patients	yes	outside far from the homestead	yes	2	yes	low standing	other(mud,timber)	other	poor	no	no	no toilet-use bush	Elders		both animals and humans	wrong	yes	no	yes	other	no	no	others	others	farmers, butchers, sherphers, vet related	cow, sheep, goats, camel	newborn animal, young animal	no
65.9951	11.768	72.6616	20.6761	Oldonyiro	Maasai	male	52	married	Muslim	none	0	high school	37.5	22	yes	115.1	yes	100	2	yes	media (radio, Tv, magazine,newspaper)	yes	inside the homestead	yes	4	yes	medium	other(mud,timber)	other	poor	no	no	no toilet-use bush	Newspapers & Magazines		both animals and humans	wrong	yes	no	no	other	yes	yes	both men and women	youth and adults	farmers, butchers, sherphers, vet related	cow, sheep, goats, camel	others	no
77.6228	11.768	78.2562	70.718	Merti	Boran	male	37	married	Christian	primary school	0	primary school	125	9	yes	39.9	yes	7	1	yes	RVF patients	yes	outside far from the homestead	yes	2	yes	medium	other(mud,timber)	corrugated iron or tile	medium	no	no	pit latrine			both animals and humans	wrong	yes	yes	yes	other	yes	yes	others	youth and adults	farmers, butchers, sherphers, vet related	cow, sheep, goats, camel	others	yes
58.9548	11.893	59.1639	70.718	Ngaremara	Turkana	female	42	married	Muslim	none	0	primary school	150	10	yes	4.3	yes	4	2	yes	RVF patients	yes	outside far from the homestead	yes	1	yes	low standing	other(mud,timber)	other	poor	no	no	no toilet-use bush	Elders		both animals and humans	wrong	yes	yes	yes	other	no	no	others	youth and adults	farmers, butchers, sherphers, vet related	cow, sheep, goats, camel	others	yes
75.759	14.1544	75.2394	70.718	Kinna	Boran	male	60	married	Christian	none	0	university	266.667	11	yes	157.3	no	0	1	yes	RVF patients	yes	outside far from the homestead	yes	2	yes	medium	other(mud,timber)	corrugated iron or tile	medium	yes	no	pit latrine			both animals and humans	wrong	yes	no	yes	other	yes	yes	both men and women	others	farmers, butchers, sherphers, vet related	cow, sheep, goats, camel	others	yes
81.5596	14.1544	82.3697	88.589	Kinna	Boran	male	59	married	Christian	none	0	primary school	125	9	yes	98.5	no	0	2	yes	RVF patients	yes	outside far from the homestead	yes	3	yes	medium	other(mud,timber)	corrugated iron or tile	poor	yes	yes	pit latrine			both animals and humans	wrong	yes	yes	yes	other	yes	yes	others	youth and adults	farmers, butchers, sherphers, vet related	cow, sheep, goats, camel	others	yes
83.5863	42.2339	73.2184	71.5211	Ngaremara	Turkana	male	42	married	Muslim	none	0	none	100	4	yes	37.9	yes	0	0	no	RVF patients	yes	outside far from the homestead	yes	2	yes	low standing	other(mud,timber)	other	poor	no	no	no toilet-use bush	Elders		other	correct	yes	no	no	other	yes	yes	others	others	farmers, butchers, sherphers, vet related	cow, sheep, goats, camel	others	yes
61.095	11.768	64.4831	32.974	Ngaremara	Turkana	male	42	married	Muslim	none	0	primary school	140	12	yes	5.3	no	0	1	yes	RVF patients	yes	outside far from the homestead	yes	3	yes	low standing	other(mud,timber)	other	poor	no	no	no toilet-use bush	Elders		both animals and humans	wrong	yes	no	yes	other	no	no	others	youth and adults	farmers, butchers, sherphers, vet related	cow, sheep, goats, camel	others	yes
43.6573	11.893	45.8278	34.92	Ngaremara	Turkana	female	49	married	Muslim	none	0	primary school	150	10	yes	27	yes	14	2	yes	RVF patients	yes	outside far from the homestead	yes	2	yes	low standing	other(mud,timber)	other	poor	no	no	no toilet-use bush			both animals and humans	wrong	no	no	yes	other	no	no	others	youth and adults	farmers, butchers, sherphers, vet related	cow, sheep, goats, camel	others	yes
71.0695	11.768	75.6538	40.9905	Ngaremara	Turkana	male	31	married	Muslim	none	0	primary school	175	22	yes	29.2	yes	18	2	yes	informal community commn	yes	outside far from the homestead	yes	3	yes	low standing	other(mud,timber)	other	poor	no	no	no toilet-use bush	Elders		both animals and humans	wrong	yes	no	yes	other	yes	yes	others	others	farmers, butchers, sherphers, vet related	cow, sheep, goats, camel	newborn animal, young animal	yes
70.0785	11.768	72.0956	50.4555	Ngaremara	Turkana	male	48	married	Muslim	none	0	primary school	60	8	yes	12.52	yes	2	1	yes	RVF patients	yes	outside far from the homestead	yes	2	yes	low standing	other(mud,timber)	other	poor	no	no	no toilet-use bush	Elders		both animals and humans	wrong	yes	no	no	other	yes	yes	both men and women	youth and adults	farmers, butchers, sherphers, vet related	cow, sheep, goats, camel	newborn animal, young animal	yes
51.9101	13.0188	52.6178	56.1124	Ngaremara	Turkana	female	57	married	Muslim	none	0	primary school	100	8	yes	7.1	yes	32	1	yes	RVF patients	yes	outside far from the homestead	yes	2	yes	low standing	other(mud,timber)	other	poor	no	no	no toilet-use bush			both animals and humans	wrong	yes	no	yes	other	no	no	both men and women	youth and adults	farmers, butchers, sherphers, vet related	cow, sheep, goats, camel	others	no
81.0572	14.0294	82.3048	70.718	Kinna	Boran	male	54	married	Christian	primary school	8	high school	120	11	yes	27.1	no	0	0	no	RVF patients	yes	outside far from the homestead	yes	3	yes	low standing	other(mud,timber)	corrugated iron or tile	poor	no	yes	pit latrine			both animals and humans	wrong	yes	yes	yes	other	yes	yes	both men and women	others	farmers, butchers, sherphers, vet related	cow, sheep, goats, camel	others	yes
67.9735	14.1544	69.2293	88.589	Kinna	Boran	male	63	married	Christian	none	0	high school	100	10	yes	92.18	no	0	2	yes	RVF patients	yes	outside far from the homestead	yes	3	yes	medium	other(mud,timber)	corrugated iron or tile	poor	no	no	pit latrine			both animals and humans	wrong	yes	yes	yes	other	no	no	others	others	farmers, butchers, sherphers, vet related	cow, sheep, goats, camel	others	yes
80.2121	11.768	73.2184	71.5211	Ngaremara	Turkana	male	42	married	Muslim	none	0	primary school	200	9	yes	68.5	yes	10	0	no	RVF patients	yes	outside near thehomestead	yes	3	yes	low standing	other(mud,timber)	other	poor	no	no	no toilet-use bush	Newspapers & Magazines		other	correct	yes	no	no	other	yes	yes	others	others	farmers, butchers, sherphers, vet related	cow, sheep, goats, camel	others	yes
77.7451	11.893	80.7528	70.718	Merti	Boran	male	44	married	Christian	none	0	high school	100	6	yes	5.1	no	0	1	yes	RVF patients	yes	outside far from the homestead	no	1	yes	low standing	other(mud,timber)	corrugated iron or tile	medium	no	yes	no toilet-use bush			both animals and humans	wrong	yes	no	yes	other	yes	yes	both men and women	youth and adults	farmers, butchers, sherphers, vet related	cow, sheep, goats, camel	others	yes
65.6997	11.768	71.3961	53.6501	Oldonyiro	Maasai	female	33	married	Muslim	none	0	primary school	200	15	yes	85.53	no	0	3	yes	media (radio, Tv, magazine,newspaper)	yes	inside the homestead	yes	2	yes	low standing	other(mud,timber)	other	poor	yes	no	no toilet-use bush	Newspapers & Magazines		both animals and humans	wrong	yes	no	no	other	yes	no	both men and women	others	farmers, butchers, sherphers, vet related	cow, sheep, goats, camel	newborn animal, young animal	yes
80.3515	14.0294	78.2562	88.589	Kinna	Boran	male	46	married	Christian	primary school	8	high school	100	10	yes	30.8	yes	12	1	yes	RVF patients	yes	outside far from the homestead	yes	2	yes	medium	concrete material	corrugated iron or tile	good	yes	yes	pit latrine	Newspapers & Magazines		both animals and humans	wrong	yes	yes	yes	other	yes	yes	others	youth and adults	farmers, butchers, sherphers, vet related	cow, sheep, goats, camel	others	yes
76.7801	14.0294	73.0794	70.718	Kinna	Boran	male	56	married	Christian	primary school	6	high school	100	8	yes	72.6	no	0	0	no	RVF patients	yes	outside far from the homestead	yes	3	yes	medium	other(mud,timber)	corrugated iron or tile	medium	yes	yes	pit latrine			both animals and humans	wrong	yes	yes	yes	other	yes	yes	others	youth and adults	farmers, butchers, sherphers, vet related	cow, sheep, goats, camel	others	no
81.2103	14.0294	79.1457	71.5211	Kinna	Boran	male	51	married	Christian	primary school	6	primary school	133.333	7	yes	39.4	yes	0	2	yes	RVF patients	yes	outside far from the homestead	yes	3	yes	medium	other(mud,timber)	corrugated iron or tile	poor	no	no	pit latrine	Newspapers & Magazines		both animals and humans	wrong	yes	yes	yes	other	yes	yes	others	others	farmers, butchers, sherphers, vet related	cow, sheep, goats, camel	others	yes
59.6471	12.8939	62.3793	49.5256	Ngaremara	Turkana	male	48	married	Muslim	none	0	primary school	60	8	yes	5.45	no	0	0	no	RVF patients	yes	outside far from the homestead	yes	2	yes	low standing	other(mud,timber)	other	poor	no	no	no toilet-use bush	Elders		both animals and humans	wrong	yes	yes	yes	other	yes	yes	others	youth and adults	farmers, butchers, sherphers, vet related	cow, sheep, goats, camel	newborn animal, young animal	yes
79.7504	14.1544	81.4241	88.589	Kinna	Boran	male	39	married	Christian	primary school	6	primary school	150	5	yes	10.5	no	0	0	no	RVF patients	yes	outside far from the homestead	yes	1	yes	low standing	other(mud,timber)	other	poor	no	no	no toilet-use bush			both animals and humans	wrong	yes	no	yes	other	yes	yes	others	youth and adults	farmers, butchers, sherphers, vet related	cow, sheep, goats, camel	others	yes
80.3515	14.0294	78.2562	88.589	Kinna	Boran	male	69	widowed	Christian	none	0	none	166.667	8	yes	91.8	yes	12	1	yes	RVF patients	yes	outside far from the homestead	yes	3	yes	medium	other(mud,timber)	corrugated iron or tile	medium	yes	yes	pit latrine	Newspapers & Magazines		both animals and humans	wrong	yes	yes	yes	other	yes	yes	others	youth and adults	farmers, butchers, sherphers, vet related	cow, sheep, goats, camel	others	yes
80.4417	11.768	73.5118	71.5211	Ngaremara	Turkana	male	45	married	Muslim	none	0	none	66.6667	5	yes	24.4	yes	0	0	no	RVF patients	yes	outside near thehomestead	yes	2	no	low standing	other(mud,timber)	other	poor	no	no	no toilet-use bush	Newspapers & Magazines		other	correct	yes	no	no	other	yes	yes	others	others	farmers, butchers, sherphers, vet related	cow, sheep, goats, camel	others	yes
67.9735	14.1544	69.2293	88.589	Kinna	Boran	male	62	widowed	Christian	none	0	primary school	100	10	yes	19.4	no	0	0	no	RVF patients	yes	outside far from the homestead	yes	2	yes	low standing	other(mud,timber)	corrugated iron or tile	poor	no	no	pit latrine			both animals and humans	wrong	yes	yes	yes	other	no	no	others	others	farmers, butchers, sherphers, vet related	cow, sheep, goats, camel	others	yes
71.965	11.768	72.6969	73.9834	Merti	Boran	male	46	married	Christian	primary school	6	primary school	150	10	yes	40.38	no	0	0	no	RVF patients	yes	outside far from the homestead	yes	3	yes	medium	other(mud,timber)	corrugated iron or tile	poor	no	no	pit latrine			both animals and humans	wrong	yes	no	yes	other	yes	yes	both men and women	youth and adults	farmers, butchers, sherphers, vet related	cow, sheep, goats, camel	others	yes
78.1928	11.768	70.9415	71.5211	Ngaremara	Turkana	male	42	married	Muslim	none	0	none	200	6	yes	26.7	yes	0	0	no	RVF patients	yes	outside near thehomestead	yes	2	yes	low standing	other(mud,timber)	other	poor	no	no	no toilet-use bush	Newspapers & Magazines		other	wrong	yes	no	no	other	yes	yes	others	others	farmers, butchers, sherphers, vet related	cow, sheep, goats, camel	others	yes
78.7115	11.768	70.6481	88.589	Ngaremara	Turkana	male	42	married	Muslim	primary school	8	high school	200	12	yes	15	yes	0	0	no	RVF patients	yes	outside near thehomestead	yes	2	yes	low standing	other(mud,timber)	other	poor	no	no	no toilet-use bush	Newspapers & Magazines		other	wrong	yes	no	no	other	yes	yes	others	others	farmers, butchers, sherphers, vet related	cow, sheep, goats, camel	others	yes
67.9735	14.1544	69.2293	88.589	Kinna	Boran	male	49	widowed	Muslim	primary school	10	primary school	85.7143	13	yes	5.6	no	0	0	no	RVF patients	yes	outside far from the homestead	yes	4	yes	medium	other(mud,timber)	corrugated iron or tile	medium	yes	yes	pit latrine			both animals and humans	wrong	yes	yes	yes	other	no	no	others	others	farmers, butchers, sherphers, vet related	cow, sheep, goats, camel	others	yes
56.0102	11.893	56.4797	39.0445	Ngaremara	Turkana	female	43	married	Muslim	none	0	primary school	160	13	yes	2.6	yes	3	0	no	informal community commn	yes	outside far from the homestead	yes	1	yes	low standing	other(mud,timber)	other	poor	no	no	no toilet-use bush	Elders		both animals and humans	wrong	yes	no	no	other	yes	yes	both men and women	others	farmers, butchers, sherphers, vet related	cow, sheep, goats, camel	newborn animal, young animal	no
72.6323	14.1544	70.8478	70.718	Merti	Boran	male	57	married	Christian	none	0	primary school	75	7	yes	33.9	no	0	1	yes	RVF patients	yes	outside far from the homestead	yes	3	yes	low standing	other(mud,timber)	corrugated iron or tile	medium	no	yes	pit latrine			both animals and humans	wrong	yes	no	yes	other	yes	yes	others	others	farmers, butchers, sherphers, vet related	cow, sheep, goats, camel	others	yes
82.9076	8.35614	75.4641	39.0445	Oldonyiro	Maasai	female	49	married	Muslim	none	0	primary school	50	6	yes	41.8	yes	10	1	yes	media (radio, Tv, magazine,newspaper)	yes	inside the homestead	yes	2	yes	medium	other(mud,timber)	corrugated iron or tile	medium	yes	no	no toilet-use bush	Newspapers & Magazines		both animals and humans	correct	no	no	no	other	yes	yes	both men and women	others	farmers, butchers, sherphers, vet related	cow, sheep, goats, camel	others	no
88.127	11.768	92.4901	53.6501	Oldonyiro	Maasai	female	36	married	Muslim	high school	14	high school	400	10	yes	56.9	no	0	0	no	media (radio, Tv, magazine,newspaper)	yes	inside the homestead	yes	2	yes	low standing	other(mud,timber)	other	poor	no	no	no toilet-use bush	Newspapers & Magazines		both animals and humans	wrong	yes	yes	no	other	yes	yes	both men and women	others	farmers, butchers, sherphers, vet related	cow, sheep, goats, camel	others	yes
53.4971	14.1544	51.2603	88.589	Merti	Boran	female	70	married	Christian	none	0	primary school	50	6	yes	3.7	no	0	0	no	RVF patients	yes	outside far from the homestead	yes	2	no	low standing	other(mud,timber)	other	poor	no	no	pit latrine			both animals and humans	wrong	yes	no	yes	other	no	no	both men and women	others	farmers, butchers, sherphers, vet related	cow, sheep, goats, camel	others	yes
78.9253	11.768	71.6632	88.589	Ngaremara	Turkana	male	42	married	Muslim	none	0	none	200	6	yes	3.64	no	0	0	no	RVF patients	yes	outside near thehomestead	yes	1	yes	low standing	other(mud,timber)	other	poor	no	no	no toilet-use bush	Elders		other	correct	yes	no	no	other	yes	yes	others	others	farmers, butchers, sherphers, vet related	cow, sheep, goats, camel	others	yes
67.9735	14.1544	69.2293	88.589	Kinna	Boran	male	56	married	Christian	primary school	9	primary school	175	11	yes	123.8	no	0	1	yes	RVF patients	yes	outside far from the homestead	yes	4	yes	low standing	other(mud,timber)	corrugated iron or tile	poor	yes	yes	pit latrine			both animals and humans	wrong	yes	yes	yes	other	no	no	others	others	farmers, butchers, sherphers, vet related	cow, sheep, goats, camel	others	yes
51.809	11.893	52.8711	58.0584	Ngaremara	Turkana	male	37	married	Muslim	primary school	4	primary school	85.7143	13	yes	20.65	yes	3	2	yes	RVF patients	yes	outside far from the homestead	yes	3	yes	low standing	other(mud,timber)	other	poor	no	no	no toilet-use bush	Elders		both animals and humans	wrong	no	no	yes	other	no	no	others	youth and adults	farmers, butchers, sherphers, vet related	cow, sheep, goats, camel	newborn animal, young animal	yes
82.2273	14.0294	79.1768	88.589	Kinna	Boran	male	44	married	Christian	primary school	8	primary school	150	5	yes	28.7	no	0	0	no	RVF patients	yes	outside far from the homestead	yes	2	yes	medium	other(mud,timber)	corrugated iron or tile	poor	no	no	pit latrine			both animals and humans	correct	yes	yes	yes	other	yes	yes	others	others	farmers, butchers, sherphers, vet related	cow, sheep, goats, camel	others	yes
69.1346	14.0294	66.7238	70.718	Merti	Boran	male	56	married	Muslim	primary school	7	college/polytechnic	60	8	yes	56.8	no	0	2	yes	RVF patients	yes	outside far from the homestead	yes	3	yes	medium	other(mud,timber)	corrugated iron or tile	medium	yes	no	pit latrine	Elders		both animals and humans	wrong	yes	yes	yes	other	yes	yes	others	youth and adults	farmers, butchers, sherphers, vet related	cow, sheep, goats, camel	others	yes
55.443	11.893	57.2581	70.718	Merti	Boran	male	59	widowed	Christian	none	0	high school	80	9	yes	58	no	0	0	no	RVF patients	yes	outside far from the homestead	yes	3	yes	low standing	other(mud,timber)	other	poor	no	no	no toilet-use bush			both animals and humans	wrong	yes	no	yes	other	no	no	both men and women	youth and adults	farmers, butchers, sherphers, vet related	cow, sheep, goats, camel	newborn animal, young animal	yes
77.9249	14.0294	77.1232	48.5095	Oldonyiro	Maasai	male	75	married	Muslim	none	0	high school	142.857	17	yes	342.6	yes	200	0	no	media (radio, Tv, magazine,newspaper)	yes	inside the homestead	yes	4	yes	low standing	other(mud,timber)	other	poor	no	no	no toilet-use bush	Newspapers & Magazines		both animals and humans	wrong	no	no	no	other	yes	yes	both men and women	others	farmers, butchers, sherphers, vet related	cow, sheep, goats, camel	others	no
63.0021	11.893	64.6406	70.718	Merti	Boran	male	38	married	Christian	primary school	6	primary school	50	6	yes	62.6	yes	3	2	yes	RVF patients	yes	outside far from the homestead	yes	2	yes	low standing	other(mud,timber)	other	poor	no	no	no toilet-use bush			both animals and humans	wrong	yes	yes	yes	other	yes	yes	both men and women	youth and adults	farmers, butchers, sherphers, vet related	cow, sheep, goats, camel	others	yes
65.424	14.1544	64.0266	70.718	Merti	Boran	male	49	married	Muslim	none	0	primary school	100	8	yes	15.9	yes	3	1	yes	RVF patients	yes	outside far from the homestead	yes	4	yes	medium	other(mud,timber)	corrugated iron or tile	medium	no	yes	pit latrine			both animals and humans	wrong	yes	yes	yes	other	yes	yes	both men and women	youth and adults	farmers, butchers, sherphers, vet related	cow, sheep, goats, camel	others	yes
80.326	14.0294	77.2631	88.589	Kinna	Boran	male	27	married	Christian	primary school	8	primary school	500	6	yes	14	yes	4	0	yes	RVF patients	yes	outside far from the homestead	yes	1	yes	medium	concrete material	corrugated iron or tile	good	yes	yes	pit latrine	Newspapers & Magazines		both animals and humans	wrong	yes	no	yes	other	yes	yes	others	youth and adults	farmers, butchers, sherphers, vet related	cow, sheep, goats, camel	others	yes
79.7108	14.0294	76.0995	88.589	Kinna	Boran	male	27	married	Christian	primary school	8	primary school	0	4	yes	13.3	yes	5	0	yes	RVF patients	yes	outside far from the homestead	yes	1	yes	medium	concrete material	corrugated iron or tile	good	yes	yes	pit latrine	Newspapers & Magazines		both animals and humans	wrong	yes	no	no	other	yes	yes	others	youth and adults	farmers, butchers, sherphers, vet related	cow, sheep, goats, camel	others	yes
80.3515	14.0294	78.2562	88.589	Kinna	Boran	male	40	married	Christian	primary school	8	primary school	800	9	yes	21	yes	8	2	yes	RVF patients	yes	outside far from the homestead	yes	0	yes	medium	concrete material	corrugated iron or tile	good	yes	yes	pit latrine	Newspapers & Magazines		both animals and humans	wrong	yes	yes	yes	other	yes	yes	others	youth and adults	farmers, butchers, sherphers, vet related	cow, sheep, goats, camel	others	yes
74.444	11.893	72.1318	84.4645	Ngaremara	Turkana	female	32	married	Muslim	none	0	primary school	166.667	8	yes	2	no	0	0	no	informal community commn	no	inside the homestead	yes	1	yes	low standing	other(mud,timber)	other	poor	no	no	no toilet-use bush			other	wrong	no	no	no	other	yes	yes	both men and women	others	farmers, butchers, sherphers, vet related	cow, sheep, goats, camel	others	yes
73.5938	11.768	64.6618	71.5211	Ngaremara	Turkana	male	45	married	Muslim	none	0	primary school	200	6	yes	12.3	yes	0	0	no	RVF patients	yes	outside far from the homestead	yes	2	yes	low standing	other(mud,timber)	other	poor	no	no	no toilet-use bush	Elders		other	correct	yes	no	no	other	yes	no	others	others	farmers, butchers, sherphers, vet related	cow, sheep, goats, camel	others	yes
40.3767	5.80195	49.0078	6.0705	Ngaremara	Turkana	female	42	married	Muslim	none	0	primary school	150	10	yes	13.6	no	0	2	yes	informal community commn	yes	outside far from the homestead	yes	2	yes	low standing	other(mud,timber)	other	poor	no	no	no toilet-use bush	Elders		both animals and humans	wrong	yes	no	no	other	no	no	both men and women	others	farmers, butchers, sherphers, vet related	cow, sheep, goats, camel	others	yes
79.6114	14.0294	76.5248	47.5796	Oldonyiro	Maasai	male	56	married	Muslim	none	0	high school	77.7778	16	yes	78.2	yes	14	0	no	media (radio, Tv, magazine,newspaper)	yes	inside the homestead	yes	2	yes	medium	other(mud,timber)	other	poor	no	no	no toilet-use bush	Newspapers & Magazines		both animals and humans	correct	yes	no	no	other	yes	yes	both men and women	others	farmers, butchers, sherphers, vet related	cow, sheep, goats, camel	others	no
88.127	11.768	92.4901	53.6501	Oldonyiro	Maasai	male	48	married	Muslim	none	0	primary school	200	9	yes	51.2	no	0	0	no	media (radio, Tv, magazine,newspaper)	yes	inside the homestead	yes	2	yes	low standing	other(mud,timber)	other	poor	no	no	no toilet-use bush	Newspapers & Magazines		both animals and humans	wrong	yes	yes	no	other	yes	yes	both men and women	others	farmers, butchers, sherphers, vet related	cow, sheep, goats, camel	others	yes
83.7043	11.768	77.3528	53.6501	Oldonyiro	Maasai	female	65	widowed	Muslim	none	0	college/polytechnic	250	7	yes	36.6	no	0	1	yes	media (radio, Tv, magazine,newspaper)	yes	inside the homestead	yes	2	yes	medium	other(mud,timber)	corrugated iron or tile	medium	no	no	no toilet-use bush	Newspapers & Magazines		both animals and humans	wrong	no	no	no	other	yes	yes	both men and women	youth and adults	farmers, butchers, sherphers, vet related	cow, sheep, goats, camel	others	no
71.0369	11.768	68.5862	39.0445	Oldonyiro	Maasai	female	33	widowed	Muslim	none	0	high school	133.333	7	yes	22.55	yes	5	2	no	media (radio, Tv, magazine,newspaper)	yes	inside the homestead	yes	1	yes	low standing	other(mud,timber)	other	poor	no	no	no toilet-use bush	Newspapers & Magazines		both animals and humans	wrong	no	no	no	other	yes	yes	both men and women	others	farmers, butchers, sherphers, vet related	cow, sheep, goats, camel	others	no
57.3606	11.893	61.3249	70.718	Merti	Boran	male	55	married	Christian	none	0	none	75	7	yes	19.3	no	0	1	yes	RVF patients	yes	outside far from the homestead	yes	3	yes	low standing	other(mud,timber)	other	poor	no	no	no toilet-use bush			both animals and humans	wrong	yes	no	yes	other	no	yes	both men and women	others	farmers, butchers, sherphers, vet related	cow, sheep, goats, camel	others	yes
65.4924	14.0294	67.1334	20.6761	Oldonyiro	Maasai	male	59	married	Muslim	none	0	primary school	137.5	19	yes	24.6	no	0	0	no	media (radio, Tv, magazine,newspaper)	yes	inside the homestead	yes	4	yes	low standing	other(mud,timber)	other	poor	yes	no	no toilet-use bush	Newspapers & Magazines		other	correct	yes	no	no	other	yes	yes	both men and women	others	farmers, butchers, sherphers, vet related	cow, sheep, goats, camel	others	no
42.6373	11.893	40.3552	70.718	Merti	Boran	female	63	widowed	Christian	none	0	primary school	100	6	yes	32.78	no	0	1	yes	RVF patients	yes	outside far from the homestead	yes	2	yes	low standing	other(mud,timber)	other	poor	no	no	no toilet-use bush			both animals and humans	wrong	yes	no	yes	other	no	no	others	youth and adults	farmers, butchers, sherphers, vet related	cow, sheep, goats, camel	others	yes
67.5585	11.893	68.5947	88.589	Merti	Boran	male	60	married	Christian	none	0	primary school	100	6	yes	8.2	yes	4	1	yes	RVF patients	yes	outside far from the homestead	yes	3	yes	low standing	other(mud,timber)	other	poor	no	no	no toilet-use bush			both animals and humans	wrong	yes	yes	yes	other	yes	yes	both men and women	others	farmers, butchers, sherphers, vet related	cow, sheep, goats, camel	others	yes
69.683	14.0294	69.2293	88.589	Kinna	Boran	male	58	divorced	Muslim	none	0	primary school	200	6	yes	52.32	no	0	0	no	RVF patients	yes	outside far from the homestead	yes	2	yes	low standing	other(mud,timber)	corrugated iron or tile	poor	no	yes	pit latrine			both animals and humans	wrong	yes	yes	yes	other	no	no	others	others	farmers, butchers, sherphers, vet related	cow, sheep, goats, camel	others	yes
55.7563	11.768	57.6937	64.6475	Merti	Boran	male	49	widowed	Christian	primary school	3	primary school	50	6	yes	39.44	no	0	1	yes	RVF patients	yes	outside far from the homestead	yes	2	yes	low standing	other(mud,timber)	corrugated iron or tile	poor	no	no	no toilet-use bush			both animals and humans	wrong	yes	yes	yes	other	no	no	both men and women	others	farmers, butchers, sherphers, vet related	cow, sheep, goats, camel	others	yes
65.2012	14.1544	60.6416	88.589	Kinna	Boran	male	46	married	Christian	primary school	0	primary school	50	6	yes	24.7	no	0	2	yes	RVF patients	yes	outside far from the homestead	yes	2	yes	low standing	other(mud,timber)	other	poor	no	no	pit latrine			both animals and humans	wrong	yes	yes	yes	other	yes	yes	others	others	farmers, butchers, sherphers, vet related	cow, sheep, goats, camel	others	yes
51.8535	11.893	57.1245	50.0419	Merti	Boran	male	56	married	Christian	none	0	high school	100	6	yes	4.45	no	0	0	no	RVF patients	yes	outside far from the homestead	yes	2	yes	low standing	other(mud,timber)	other	poor	no	no	no toilet-use bush			both animals and humans	wrong	yes	yes	yes	other	no	no	both men and women	youth and adults	farmers, butchers, sherphers, vet related	cow, sheep, goats, camel	others	yes
69.683	14.0294	69.2293	88.589	Kinna	Boran	male	64	married	Muslim	none	0	primary school	0	1	yes	106.7	no	0	3	yes	RVF patients	yes	outside far from the homestead	yes	3	yes	medium	other(mud,timber)	corrugated iron or tile	poor	yes	no	pit latrine			both animals and humans	wrong	yes	yes	yes	other	no	no	others	others	farmers, butchers, sherphers, vet related	cow, sheep, goats, camel	others	yes
88.127	11.768	92.4901	53.6501	Oldonyiro	Maasai	male	31	married	Muslim	none	0	none	200	6	yes	40	no	0	0	no	media (radio, Tv, magazine,newspaper)	yes	inside the homestead	yes	1	yes	low standing	other(mud,timber)	other	poor	no	no	no toilet-use bush	Newspapers & Magazines		both animals and humans	wrong	yes	yes	no	other	yes	yes	both men and women	others	farmers, butchers, sherphers, vet related	cow, sheep, goats, camel	others	yes
63.9571	11.768	59.2237	70.718	Merti	Boran	male	57	married	Christian	primary school	4	primary school	80	9	yes	13.6	no	0	0	no	RVF patients	yes	outside far from the homestead	yes	2	yes	medium	other(mud,timber)	corrugated iron or tile	medium	no	yes	no toilet-use bush			both animals and humans	wrong	yes	yes	yes	other	yes	yes	others	others	farmers, butchers, sherphers, vet related	cow, sheep, goats, camel	others	yes
45.1594	11.893	48.4286	48.8708	Ngaremara	Turkana	female	71	widowed	Muslim	none	0	primary school	85.7143	13	yes	20	no	0	0	no	informal community commn	yes	outside far from the homestead	yes	2	yes	low standing	other(mud,timber)	other	poor	no	no	no toilet-use bush			other	wrong	no	no	no	other	no	no	others	others	farmers, butchers, sherphers, vet related	cow, sheep, goats, camel	others	yes
83.2479	6.09474	72.9303	53.6501	Oldonyiro	Maasai	female	35	widowed	Muslim	none	0	primary school	250	7	yes	10.03	no	0	2	yes	media (radio, Tv, magazine,newspaper)	yes	inside the homestead	yes	7	yes	medium	other(mud,timber)	corrugated iron or tile	medium	no	no	no toilet-use bush	Newspapers & Magazines		both animals and humans	wrong	no	no	no	other	yes	yes	both men and women	others	farmers, butchers, sherphers, vet related	cow, sheep, goats, camel	others	no
86.6331	11.768	92.613	53.6501	Oldonyiro	Maasai	female	37	widowed	Muslim	none	0	primary school	233.333	10	yes	45.62	no	0	0	no	relatives and friends	yes	inside the homestead	yes	3	yes	medium	other(mud,timber)	corrugated iron or tile	medium	no	no	no toilet-use bush	Newspapers & Magazines		other	wrong	yes	yes	no	other	yes	yes	both men and women	others	farmers, butchers, sherphers, vet related	cow, sheep, goats, camel	newborn animal, young animal	no
48.5374	11.893	49.64	32.974	Ngaremara	Turkana	female	29	married	Muslim	none	0	primary school	100	8	yes	0.9	no	0	0	no	informal community commn	yes	outside far from the homestead	yes	1	yes	low standing	other(mud,timber)	other	poor	no	no	no toilet-use bush	Elders		both animals and humans	wrong	yes	no	yes	other	yes	yes	others	others	farmers, butchers, sherphers, vet related	cow, sheep, goats, camel	others	yes
82.044	14.0294	80.0935	39.0445	Oldonyiro	Maasai	male	50	married	Muslim	primary school	8	high school	116.667	13	yes	61.2	yes	50	0	no	media (radio, Tv, magazine,newspaper)	yes	inside the homestead	yes	4	yes	medium	other(mud,timber)	corrugated iron or tile	medium	no	no	no toilet-use bush	Newspapers & Magazines		both animals and humans	correct	no	no	no	other	yes	yes	both men and women	youth and adults	farmers, butchers, sherphers, vet related	cow, sheep, goats, camel	others	no
83.7595	14.0294	73.3627	71.5211	Oldonyiro	Maasai	male	26	married	Muslim	none	0	high school	100	14	yes	101.4	no	0	0	no	media (radio, Tv, magazine,newspaper)	yes	outside near thehomestead	no	0	yes	medium	other(mud,timber)	slab	medium	no	no	pit latrine	Newspapers & Magazines		other	correct	no	no	no	other	yes	yes	both men and women	others	farmers, butchers, sherphers, vet related	cow, sheep, goats, camel	others	no
91.9122	14.0294	99.0069	70.718	Oldonyiro	Maasai	male	49	married	Muslim	primary school	7	primary school	233.333	10	yes	67.8	no	0	0	no	media (radio, Tv, magazine,newspaper)	yes	inside the homestead	yes	1	yes	low standing	other(mud,timber)	other	poor	no	no	no toilet-use bush	Newspapers & Magazines		both animals and humans	wrong	yes	no	yes	other	yes	yes	both men and women	others	farmers, butchers, sherphers, vet related	cow, sheep, goats, camel	others	yes
75.3919	11.768	71.7037	32.974	Oldonyiro	Maasai	male	49	married	Muslim	none	0	primary school	150	10	yes	76.17	yes	20	0	no	media (radio, Tv, magazine,newspaper)	yes	inside the homestead	yes	3	yes	medium	other(mud,timber)	corrugated iron or tile	medium	no	no	no toilet-use bush			other	wrong	yes	no	no	other	yes	yes	both men and women	youth and adults	farmers, butchers, sherphers, vet related	cow, sheep, goats, camel	newborn animal, young animal	no
77.3612	14.0294	73.9823	72.8123	Kinna	Boran	male	55	married	Christian	none	0	high school	150	10	yes	78.1	yes	12	0	no	informal community commn	yes	outside far from the homestead	yes	1	yes	medium	other(mud,timber)	corrugated iron or tile	medium	no	no	pit latrine			both animals and humans	correct	yes	no	no	other	yes	yes	others	youth and adults	farmers, butchers, sherphers, vet related	cow, sheep, goats, camel	others	yes
55.026	11.893	52.0635	70.718	Ngaremara	Turkana	female	40	married	Muslim	none	0	primary school	100	8	yes	5.2	yes	2	0	no	informal community commn	yes	outside far from the homestead	yes	1	yes	low standing	other(mud,timber)	corrugated iron or tile	poor	no	no	no toilet-use bush	Elders		both animals and humans	wrong	yes	no	yes	other	no	no	others	youth and adults	farmers, butchers, sherphers, vet related	cow, sheep, goats, camel	others	yes
54.4979	11.893	51.5101	32.974	Ngaremara	Turkana	female	54	widowed	Muslim	none	0	high school	60	8	yes	7	yes	17	0	no	informal community commn	yes	outside far from the homestead	yes	2	yes	low standing	other(mud,timber)	other	poor	no	no	no toilet-use bush	Elders		both animals and humans	wrong	yes	no	no	other	no	no	others	youth and adults	farmers, butchers, sherphers, vet related	cow, sheep, goats, camel	newborn animal, young animal	no
54.9349	11.893	52.4539	47.5796	Merti	Boran	male	68	married	Christian	none	0	primary school	75	7	yes	6.6	yes	2	0	no	RVF patients	yes	outside far from the homestead	yes	3	yes	low standing	other(mud,timber)	other	poor	no	no	no toilet-use bush			both animals and humans	wrong	yes	no	yes	other	yes	yes	others	youth and adults	farmers, butchers, sherphers, vet related	cow, sheep, goats, camel	others	no
80.5074	11.893	84.3838	70.718	Ngaremara	Turkana	male	45	married	Muslim	none	0	primary school	75	7	yes	4.1	yes	15	2	yes	informal community commn	yes	outside far from the homestead	yes	2	yes	low standing	other(mud,timber)	corrugated iron or tile	poor	no	no	no toilet-use bush	Elders		both animals and humans	wrong	yes	yes	yes	other	yes	yes	others	youth and adults	farmers, butchers, sherphers, vet related	cow, sheep, goats, camel	others	yes
54.2221	11.768	57.4865	55.5961	Ngaremara	Turkana	male	30	married	Muslim	primary school	8	primary school	200	6	yes	13.5	yes	16	0	no	RVF patients	yes	inside the homestead	yes	1	yes	low standing	other(mud,timber)	other	poor	no	no	no toilet-use bush	Newspapers & Magazines		both animals and humans	wrong	no	no	yes	other	no	no	both men and women	others	farmers, butchers, sherphers, vet related	cow, sheep, goats, camel	others	yes
79.9353	14.0294	78.022	47.5796	Oldonyiro	Maasai	male	42	married	Muslim	primary school	8	high school	100	14	yes	72.97	no	0	0	no	media (radio, Tv, magazine,newspaper)	yes	inside the homestead	yes	2	yes	medium	other(mud,timber)	corrugated iron or tile	medium	yes	no	no toilet-use bush	Newspapers & Magazines		both animals and humans	correct	no	no	no	other	yes	yes	both men and women	others	farmers, butchers, sherphers, vet related	cow, sheep, goats, camel	others	no
62.7023	11.768	65.7854	55.5961	Ngaremara	Turkana	male	24	married	Muslim	primary school	5	primary school	133.333	14	yes	5.1	no	0	0	no	informal community commn	yes	outside far from the homestead	yes	2	yes	low standing	other(mud,timber)	other	poor	no	no	no toilet-use bush	Elders		both animals and humans	wrong	yes	yes	yes	other	yes	yes	both men and women	youth and adults	farmers, butchers, sherphers, vet related	cow, sheep, goats, camel	newborn animal, young animal	yes
52.4405	11.893	54.6366	70.718	Merti	Boran	male	70	married	Christian	none	0	primary school	400	5	yes	1	no	0	0	no	RVF patients	yes	outside far from the homestead	yes	3	no	low standing	other(mud,timber)	other	poor	no	no	no toilet-use bush	Elders		both animals and humans	wrong	yes	yes	yes	other	yes	yes	others	youth and adults	farmers, butchers, sherphers, vet related	cow, sheep, goats, camel	others	yes
74.7457	11.768	72.3993	47.5796	Oldonyiro	Maasai	male	56	married	Muslim	none	0	primary school	85.7143	13	yes	77.8	yes	20	0	no	media (radio, Tv, magazine,newspaper)	yes	inside the homestead	yes	2	yes	medium	other(mud,timber)	corrugated iron or tile	medium	no	no	no toilet-use bush	Newspapers & Magazines		both animals and humans	wrong	yes	no	no	other	yes	yes	both men and women	others	farmers, butchers, sherphers, vet related	cow, sheep, goats, camel	others	no
56.3723	11.893	58.9066	70.718	Merti	Boran	male	56	married	Christian	primary school	5	primary school	100	6	yes	31.3	no	0	0	no	RVF patients	yes	outside far from the homestead	yes	2	yes	low standing	other(mud,timber)	other	poor	no	no	no toilet-use bush	Elders		both animals and humans	wrong	yes	no	yes	other	no	yes	others	youth and adults	farmers, butchers, sherphers, vet related	cow, sheep, goats, camel	others	no
72.7987	11.893	77.2631	50.0419	Ngaremara	Turkana	male	43	married	Muslim	none	0	primary school	50	6	yes	3.7	no	0	1	yes	informal community commn	yes	outside far from the homestead	yes	2	yes	low standing	other(mud,timber)	other	poor	no	no	no toilet-use bush	Elders		both animals and humans	wrong	yes	no	yes	other	yes	yes	others	youth and adults	farmers, butchers, sherphers, vet related	cow, sheep, goats, camel	others	yes
90.4752	11.768	98.449	53.6501	Oldonyiro	Maasai	male	24	married	Muslim	high school	13	none	50	3	yes	48.8	no	0	0	no	media (radio, Tv, magazine,newspaper)	yes	inside the homestead	yes	1	yes	medium	other(mud,timber)	corrugated iron or tile	medium	yes	no	no toilet-use bush	Newspapers & Magazines		both animals and humans	wrong	yes	yes	no	other	yes	yes	both men and women	others	farmers, butchers, sherphers, vet related	cow, sheep, goats, camel	others	yes
80.3844	14.0294	79.1291	39.0445	Oldonyiro	Maasai	male	50	married	Muslim	none	0	high school	233.333	10	yes	97.03	yes	0	0	no	media (radio, Tv, magazine,newspaper)	yes	inside the homestead	yes	2	yes	low standing	other(mud,timber)	other	poor	no	no	no toilet-use bush	Newspapers & Magazines		both animals and humans	correct	no	no	no	other	yes	yes	both men and women	others	farmers, butchers, sherphers, vet related	cow, sheep, goats, camel	others	yes
48.455	11.893	42.474	70.718	Merti	Boran	male	56	married	Christian	none	0	primary school	125	9	yes	45.03	no	0	0	no	RVF patients	yes	outside far from the homestead	yes	3	yes	medium	other(mud,timber)	other	poor	no	no	no toilet-use bush	Elders		both animals and humans	wrong	yes	no	no	other	no	no	others	youth and adults	farmers, butchers, sherphers, vet related	cow, sheep, goats, camel	others	no
49.728	11.893	46.5848	70.718	Merti	Boran	male	48	married	Christian	none	0	primary school	75	7	yes	30.3	no	0	0	no	RVF patients	yes	outside far from the homestead	yes	2	yes	low standing	other(mud,timber)	other	poor	no	no	no toilet-use bush			both animals and humans	wrong	yes	no	yes	other	no	no	others	youth and adults	farmers, butchers, sherphers, vet related	cow, sheep, goats, camel	others	yes
37.6181	11.893	37.9823	70.718	Merti	Boran	male	46	married	Christian	none	0	none	100	8	yes	68.2	no	0	0	no	RVF patients	yes	outside far from the homestead	yes	3	yes	low standing	other(mud,timber)	other	poor	no	no	no toilet-use bush	Elders		both animals and humans	wrong	yes	yes	yes	other	no	no	others	youth and adults	farmers, butchers, sherphers, vet related	cow, sheep, goats, camel	newborn animal, young animal	yes
79.179	11.768	71.2847	71.5211	Ngaremara	Turkana	female	35	married	Muslim	none	0	primary school	300	8	yes	2.13	yes	1	0	no	RVF patients	no	outside near thehomestead	yes	1	yes	low standing	other(mud,timber)	other	poor	no	no	no toilet-use bush			other	correct	no	no	no	other	yes	yes	others	others	farmers, butchers, sherphers, vet related	cow, sheep, goats, camel	others	yes
41.3608	11.893	44.5259	53.6501	Merti	Boran	male	63	married	Christian	none	0	primary school	100	6	yes	18.8	no	0	0	no	RVF patients	yes	outside far from the homestead	yes	2	yes	low standing	other(mud,timber)	other	poor	no	no	no toilet-use bush			both animals and humans	wrong	yes	yes	yes	other	no	no	both men and women	youth and adults	farmers, butchers, sherphers, vet related	others	others	yes
69.2984	11.893	68.9281	32.974	Merti	Boran	male	32	married	Christian	none	0	primary school	66.6667	5	yes	31.8	yes	16	0	no	informal community commn	yes	outside far from the homestead	yes	1	yes	medium	other(mud,timber)	other	poor	no	no	no toilet-use bush			other	wrong	no	no	no	other	yes	yes	both men and women	others	farmers, butchers, sherphers, vet related	cow, sheep, goats, camel	others	yes
71.1919	11.893	73.3891	70.718	Ngaremara	Turkana	male	44	married	Muslim	none	0	high school	150	10	yes	3.7	no	0	1	yes	informal community commn	yes	outside far from the homestead	yes	1	yes	low standing	other(mud,timber)	other	poor	no	no	no toilet-use bush	Elders		both animals and humans	wrong	yes	yes	yes	other	yes	yes	others	others	farmers, butchers, sherphers, vet related	cow, sheep, goats, camel	others	yes
82.6223	11.768	74.8963	88.589	Merti	Boran	male	56	married	Christian	none	0	university	0	11	yes	79.2	no	0	0	no	media (radio, Tv, magazine,newspaper)	yes	outside far from the homestead	yes	1	yes	low standing	other(mud,timber)	other	poor	no	yes	no toilet-use bush	Elders		other	wrong	yes	no	no	other	yes	yes	others	others	farmers, butchers, sherphers, vet related	cow, sheep, goats, camel	others	yes
77.5763	14.0294	74.9696	47.5796	Oldonyiro	Maasai	male	56	married	Muslim	none	0	high school	60	8	yes	2.5	no	0	0	no	media (radio, Tv, magazine,newspaper)	yes	inside the homestead	yes	2	yes	medium	other(mud,timber)	other	poor	no	no	no toilet-use bush	Newspapers & Magazines		both animals and humans	correct	yes	no	no	other	yes	yes	both men and women	others	farmers, butchers, sherphers, vet related	cow, sheep, goats, camel	others	no
54.2485	14.0294	44.7239	53.6501	Oldonyiro	Maasai	female	60	married	Muslim	none	0	n/a or i dont know	400	5	yes	107.1	no	0	0	no	informal community commn	yes	inside the homestead	yes	2	yes	medium	other(mud,timber)	corrugated iron or tile	medium	yes	no	no toilet-use bush	Newspapers & Magazines		other	wrong	no	no	no	other	no	no	others	others	others	cow, sheep, goats, camel	others	no
83.971	58.6931	78.6993	88.589	Kinna	Boran	male	36	married	Christian	primary school	8	primary school	100	6	yes	32.7	no	0	0	no	media (radio, Tv, magazine,newspaper)	yes	outside far from the homestead	yes	1	yes	medium	other(mud,timber)	corrugated iron or tile	medium	no	no	no toilet-use bush	Newspapers & Magazines		both animals and humans	wrong	yes	yes	no	other	yes	yes	others	others	farmers, butchers, sherphers, vet related	cow, sheep, goats, camel	newborn animal, young animal	yes
74.0638	11.893	65.188	71.5211	Ngaremara	Turkana	female	25	married	Muslim	none	0	none	50	3	yes	21.8	no	0	0	no	RVF patients	yes	outside far from the homestead	yes	1	yes	low standing	other(mud,timber)	other	poor	no	no	no toilet-use bush	Elders		other	wrong	no	no	no	other	yes	yes	others	others	farmers, butchers, sherphers, vet related	cow, sheep, goats, camel	others	no
66.836	14.0294	64.4931	32.974	Oldonyiro	Maasai	male	56	married	Muslim	none	0	primary school	160	13	yes	9.8	yes	50	0	no	media (radio, Tv, magazine,newspaper)	yes	inside the homestead	yes	3	yes	medium	other(mud,timber)	corrugated iron or tile	medium	no	no	no toilet-use bush	Newspapers & Magazines		other	wrong	yes	no	no	other	yes	yes	both men and women	others	farmers, butchers, sherphers, vet related	cow, sheep, goats, camel	others	no
63.7178	14.0294	61.0016	32.974	Oldonyiro	Maasai	male	63	married	Muslim	none	0	high school	140	12	yes	144.65	no	0	0	no	media (radio, Tv, magazine,newspaper)	yes	inside the homestead	yes	2	yes	low standing	other(mud,timber)	other	poor	no	no	no toilet-use bush	Newspapers & Magazines		both animals and humans	wrong	no	no	no	other	yes	yes	both men and women	youth and adults	farmers, butchers, sherphers, vet related	cow, sheep, goats, camel	others	no
78.4906	11.893	80.519	53.6501	Ngaremara	Turkana	female	62	married	Muslim	none	0	high school	12.5	9	yes	5	yes	10	0	no	RVF patients	yes	outside near thehomestead	yes	1	yes	low standing	other(mud,timber)	other	poor	no	no	pit latrine	Newspapers & Magazines		other	wrong	no	no	no	other	yes	yes	both men and women	others	farmers, butchers, sherphers, vet related	cow, sheep, goats, camel	others	yes
74.4204	7.9384	68.3769	65.4506	Oldonyiro	Maasai	male	78	married	Muslim	none	0	primary school	900	10	yes	144	yes	12	0	no	informal community commn	yes	outside far from the homestead	yes	4	yes	medium	other(mud,timber)	other	poor	no	no	no toilet-use bush	Newspapers & Magazines		both animals and humans	correct	no	no	no	other	yes	no	both men and women	others	farmers, butchers, sherphers, vet related	cow, sheep, goats, camel	others	no
54.8741	11.893	50.3103	32.974	Ngaremara	Turkana	male	56	married	Muslim	none	0	high school	85.7143	13	yes	29.2	no	0	0	no	informal community commn	no	outside near thehomestead	yes	3	yes	low standing	other(mud,timber)	other	poor	no	no	no toilet-use bush	Newspapers & Magazines		other	wrong	no	no	no	other	yes	yes	others	others	farmers, butchers, sherphers, vet related	cow, sheep, goats, camel	others	no
77.4648	14.1544	73.0283	88.589	Kinna	Boran	female	53	divorced	Christian	none	0	primary school	75	7	yes	39.2	no	1	0	no	veterinary doctor	yes	outside far from the homestead	yes	3	yes	medium	other(mud,timber)	corrugated iron or tile	medium	no	no	pit latrine			both animals and humans	wrong	yes	yes	yes	other	yes	yes	others	youth and adults	farmers, butchers, sherphers, vet related	cow, sheep, goats, camel	others	yes
78.133	11.768	69.8834	71.5211	Ngaremara	Turkana	female	54	married	Muslim	none	0	high school	100	6	yes	0.1	yes	0	0	no	RVF patients	yes	inside the homestead	no	0	yes	low standing	other(mud,timber)	other	poor	no	no	no toilet-use bush	Elders		other	correct	yes	no	no	other	yes	yes	others	others	farmers, butchers, sherphers, vet related	cow, sheep, goats, camel	others	no
75.7505	11.768	75.8877	53.6501	Oldonyiro	Maasai	male	32	married	Muslim	primary school	3	primary school	350	9	yes	51.02	no	0	0	no	media (radio, Tv, magazine,newspaper)	yes	inside the homestead	yes	4	yes	low standing	other(mud,timber)	other	poor	no	no	no toilet-use bush	Newspapers & Magazines		both animals and humans	wrong	yes	no	yes	other	yes	yes	others	youth and adults	farmers, butchers, sherphers, vet related	cow, sheep, goats, camel	newborn animal, young animal	yes
77.6572	44.4953	71.6479	47.5796	Oldonyiro	Maasai	male	82	married	Muslim	none	0	primary school	200	6	yes	54.18	no	0	1	yes	media (radio, Tv, magazine,newspaper)	yes	inside the homestead	yes	1	yes	medium	other(mud,timber)	corrugated iron or tile	medium	yes	no	no toilet-use bush	Newspapers & Magazines		both animals and humans	wrong	no	no	no	other	yes	yes	both men and women	others	farmers, butchers, sherphers, vet related	cow, sheep, goats, camel	others	yes
66.5322	14.0294	57.7878	82.5185	Kinna	Boran	male	60	married	Christian	none	0	high school	66.6667	10	yes	79.6	no	0	0	no	informal community commn	no	outside far from the homestead	yes	2	yes	medium	other(mud,timber)	corrugated iron or tile	medium	no	yes	pit latrine			other	wrong	no	no	yes	other	yes	yes	both men and women	others	farmers, butchers, sherphers, vet related	cow, sheep, goats, camel	others	no
76.0408	14.0294	69.291	47.5796	Oldonyiro	Maasai	male	45	married	Muslim	none	0	primary school	133.333	7	yes	36.8	no	0	0	no	media (radio, Tv, magazine,newspaper)	yes	inside the homestead	yes	2	yes	low standing	other(mud,timber)	other	medium	no	no	no toilet-use bush	Newspapers & Magazines		other	correct	no	no	no	other	yes	yes	others	others	farmers, butchers, sherphers, vet related	cow, sheep, goats, camel	others	no
65.6374	28.2273	59.9301	72.8123	Oldonyiro	Maasai	male	63	married	Muslim	none	0	college/polytechnic	83.3333	11	yes	16.62	yes	10	0	no	media (radio, Tv, magazine,newspaper)	yes	inside the homestead	no	0	yes	medium	other(mud,timber)	other	medium	no	no	no toilet-use bush	Newspapers & Magazines		other	wrong	no	no	no	other	yes	yes	others	others	farmers, butchers, sherphers, vet related	cow, sheep, goats, camel	others	no
77.658	11.768	70.5652	71.5211	Ngaremara	Turkana	male	70	married	Muslim	none	0	none	350	9	yes	9.4	yes	0	0	no	informal community commn	yes	outside near thehomestead	yes	1	yes	low standing	other(mud,timber)	other	poor	no	no	no toilet-use bush	Newspapers & Magazines		other	wrong	yes	no	no	other	yes	yes	others	others	farmers, butchers, sherphers, vet related	cow, sheep, goats, camel	newborn animal, young animal	yes
58.2399	11.768	55.7037	47.5796	Oldonyiro	Maasai	male	56	married	Muslim	none	0	high school	150	15	yes	63.75	no	0	0	no	media (radio, Tv, magazine,newspaper)	yes	inside the homestead	yes	2	yes	medium	other(mud,timber)	other	poor	yes	no	no toilet-use bush	Newspapers & Magazines		other	correct	yes	no	no	other	yes	yes	both men and women	others	farmers, butchers, sherphers, vet related	cow, sheep, goats, camel	others	no
77.8552	11.768	79.252	53.6501	Oldonyiro	Maasai	male	63	married	Muslim	none	0	university	266.667	11	yes	97.3	no	0	0	no	veterinary doctor	yes	inside the homestead	yes	3	yes	medium	other(mud,timber)	corrugated iron or tile	medium	yes	no	no toilet-use bush	Newspapers & Magazines		other	wrong	yes	yes	no	other	yes	yes	both men and women	youth and adults	farmers, butchers, sherphers, vet related	cow, sheep, goats, camel	newborn animal, young animal	yes
78.9913	14.0294	79.5455	70.718	Kinna	Boran	male	62	married	Christian	none	0	primary school	120	11	yes	85.93	no	0	0	no	medics (physician, medical assistant, nurse)	yes	outside far from the homestead	yes	3	yes	medium	other(mud,timber)	corrugated iron or tile	medium	no	no	pit latrine			both animals and humans	wrong	yes	yes	yes	other	yes	yes	others	youth and adults	farmers, butchers, sherphers, vet related	cow, sheep, goats, camel	others	yes
90.8545	84.68	57.7497	71.5211	Oldonyiro	Maasai	male	24	married	Muslim	high school	12	college/polytechnic	133.333	7	yes	16.7	yes	3	0	no	media (radio, Tv, magazine,newspaper)	yes	inside the homestead	yes	1	yes	good	concrete material	corrugated iron or tile	good	no	no	no toilet-use bush	Newspapers & Magazines		other	correct	no	no	no	other	yes	yes	both men and women	others	farmers, butchers, sherphers, vet related	cow, sheep, goats, camel	others	no
73.1218	11.768	66.3973	65.4506	Ngaremara	Turkana	female	20	married	Muslim	primary school	8	primary school	50	3	yes	2.4	no	0	0	no	media (radio, Tv, magazine,newspaper)	yes	outside near thehomestead	yes	1	yes	low standing	other(mud,timber)	other	poor	no	no	no toilet-use bush			other	wrong	no	no	no	other	yes	yes	both men and women	others	farmers, butchers, sherphers, vet related	cow, sheep, goats, camel	others	yes
55.4163	11.893	58.0657	34.2652	Ngaremara	Turkana	male	34	married	Muslim	none	0	primary school	150	10	yes	33.6	no	0	0	no	informal community commn	no	outside near thehomestead	yes	2	yes	low standing	other(mud,timber)	other	poor	no	no	no toilet-use bush	Elders		other	wrong	no	no	no	other	yes	yes	others	others	farmers, butchers, sherphers, vet related	cow, sheep, goats, camel	others	yes
70.1374	11.893	65.0309	76.8615	Ngaremara	Turkana	male	78	married	Muslim	none	0	high school	57.1429	11	yes	11.1	yes	74	0	no	informal community commn	yes	outside far from the homestead	yes	3	yes	low standing	other(mud,timber)	other	poor	no	no	pit latrine	Elders		other	wrong	no	no	no	other	yes	yes	others	others	farmers, butchers, sherphers, vet related	cow, sheep, goats, camel	others	yes
75.8344	14.0294	70.3921	39.0445	Oldonyiro	Maasai	male	40	married	Muslim	primary school	5	primary school	100	6	yes	12.52	yes	100	1	yes	media (radio, Tv, magazine,newspaper)	yes	inside the homestead	yes	2	yes	medium	other(mud,timber)	corrugated iron or tile	medium	no	no	no toilet-use bush	Newspapers & Magazines		both animals and humans	correct	no	no	no	other	yes	yes	both men and women	others	farmers, butchers, sherphers, vet related	cow, sheep, goats, camel	others	no
74.5187	11.893	77.2744	73.9834	Ngaremara	Turkana	male	32	married	Muslim	high school	12	primary school	250	7	yes	1	yes	3	0	no	informal community commn	yes	outside far from the homestead	yes	1	no	medium	other(mud,timber)	corrugated iron or tile	medium	no	no	no toilet-use bush	Elders		both animals and humans	wrong	yes	yes	yes	other	yes	yes	others	others	farmers, butchers, sherphers, vet related	cow, sheep, goats, camel	others	yes
88.6611	11.768	98.2869	53.6501	Oldonyiro	Maasai	male	53	married	Muslim	none	0	high school	42.8571	10	yes	115.4	no	0	0	no	media (radio, Tv, magazine,newspaper)	yes	inside the homestead	yes	3	yes	low standing	other(mud,timber)	other	poor	no	no	no toilet-use bush	Newspapers & Magazines		both animals and humans	wrong	yes	no	yes	other	yes	yes	both men and women	others	farmers, butchers, sherphers, vet related	cow, sheep, goats, camel	newborn animal, young animal	yes
62.2379	14.0294	60.5412	88.589	Kinna	Boran	male	69	widowed	Christian	none	0	none	140	12	yes	99.14	no	0	2	yes	informal community commn	yes	outside far from the homestead	yes	3	yes	medium	other(mud,timber)	corrugated iron or tile	poor	no	no	pit latrine			other	wrong	yes	yes	yes	other	no	no	others	others	others	cow, sheep, goats, camel	others	yes
44.4998	13.0188	41.5882	70.718	Ngaremara	Turkana	female	37	married	Muslim	none	0	primary school	100	6	yes	5.62	yes	4	2	yes	informal community commn	yes	outside far from the homestead	yes	2	yes	low standing	other(mud,timber)	other	poor	no	no	no toilet-use bush			both animals and humans	wrong	yes	no	no	other	no	no	others	youth and adults	others	cow, sheep, goats, camel	newborn animal, young animal	yes
51.6325	11.893	54.0935	34.2652	Ngaremara	Turkana	male	42	married	Muslim	none	0	primary school	200	9	yes	43.3	no	0	0	no	informal community commn	no	outside near thehomestead	yes	2	yes	low standing	other(mud,timber)	other	poor	no	no	no toilet-use bush	Elders		other	wrong	no	no	no	other	yes	yes	both men and women	others	farmers, butchers, sherphers, vet related	cow, sheep, goats, camel	others	no
90.17	11.768	98.3661	53.6501	Oldonyiro	Maasai	male	38	married	Muslim	none	0	none	200	9	yes	43.9	no	0	0	no	relatives and friends	yes	inside the homestead	yes	3	yes	low standing	other(mud,timber)	other	poor	no	no	no toilet-use bush	Newspapers & Magazines		both animals and humans	wrong	yes	yes	no	other	yes	yes	both men and women	others	farmers, butchers, sherphers, vet related	cow, sheep, goats, camel	newborn animal, young animal	yes
65.6191	14.1544	62.6141	49.5256	Ngaremara	Turkana	male	20	married	Muslim	none	0	primary school	100	12	yes	96	yes	20	0	no	media (radio, Tv, magazine,newspaper)	yes	outside near thehomestead	yes	20	yes	low standing	other(mud,timber)	other	poor	no	no	no toilet-use bush	Newspapers & Magazines		other	wrong	no	no	no	other	yes	yes	others	others	farmers, butchers, sherphers, vet related	cow, sheep, goats, camel	others	yes
69.1753	11.893	64.3938	74.1125	Ngaremara	Turkana	male	40	married	Muslim	none	0	primary school	200	9	yes	15.9	no	0	0	no	informal community commn	no	inside the homestead	yes	1	yes	low standing	other(mud,timber)	other	poor	no	no	no toilet-use bush	Elders		other	wrong	no	no	no	other	yes	yes	both men and women	others	farmers, butchers, sherphers, vet related	cow, sheep, goats, camel	others	yes
46.9077	14.0294	38.3053	70.718	Kinna	Boran	male	61	married	Christian	none	0	high school	70	17	yes	108.3	no	0	0	no	informal community commn	no	outside far from the homestead	yes	2	yes	medium	other(mud,timber)	corrugated iron or tile	medium	no	yes	pit latrine			other	wrong	no	no	no	other	no	no	both men and women	others	farmers, butchers, sherphers, vet related	cow, sheep, goats, camel	newborn animal, young animal	yes
56.912	11.768	56.1241	65.9387	Merti	Boran	male	49	married	Christian	none	0	none	100	10	yes	36.14	no	0	0	no	informal community commn	no	outside far from the homestead	yes	2	yes	medium	other(mud,timber)	corrugated iron or tile	medium	no	no	no toilet-use bush	Newspapers & Magazines		other	wrong	no	no	no	other	yes	yes	others	others	farmers, butchers, sherphers, vet related	cow, sheep, goats, camel	others	yes
89.967	11.768	97.8434	53.6501	Oldonyiro	Maasai	male	37	married	Muslim	primary school	5	primary school	400	10	yes	82.3	no	0	0	no	relatives and friends	yes	inside the homestead	yes	2	yes	low standing	other(mud,timber)	other	poor	no	no	no toilet-use bush	Newspapers & Magazines		both animals and humans	wrong	yes	no	no	other	yes	yes	both men and women	others	farmers, butchers, sherphers, vet related	cow, sheep, goats, camel	others	yes
74.0638	11.893	65.188	71.5211	Ngaremara	Turkana	female	38	married	Muslim	primary school	7	primary school	350	9	yes	3.1	yes	0	0	no	RVF patients	yes	outside far from the homestead	no	0	yes	low standing	other(mud,timber)	other	poor	no	no	no toilet-use bush	Newspapers & Magazines		other	wrong	no	no	no	other	yes	yes	others	others	farmers, butchers, sherphers, vet related	cow, sheep, goats, camel	others	no
88.7077	11.768	95.793	53.6501	Oldonyiro	Maasai	male	56	married	Muslim	none	0	primary school	200	15	yes	157.1	no	0	0	no	media (radio, Tv, magazine,newspaper)	yes	inside the homestead	yes	3	yes	medium	other(mud,timber)	corrugated iron or tile	medium	yes	no	no toilet-use bush	Newspapers & Magazines		other	wrong	yes	no	no	other	yes	yes	both men and women	others	farmers, butchers, sherphers, vet related	cow, sheep, goats, camel	newborn animal, young animal	yes
31.5641	13.0188	30.1958	48.8708	Ngaremara	Turkana	male	45	married	Muslim	none	0	primary school	150	5	yes	5.62	no	0	0	no	RVF patients	yes	outside near thehomestead	yes	1	yes	low standing	other(mud,timber)	other	poor	no	no	no toilet-use bush	Elders		other	wrong	no	no	no	other	no	no	others	others	others	cow, sheep, goats, camel	others	no
62.2599	14.0294	58.618	69.8589	Kinna	Boran	male	64	married	Christian	none	0	high school	100	10	yes	32.5	no	0	0	no	informal community commn	no	outside far from the homestead	yes	1	yes	medium	other(mud,timber)	corrugated iron or tile	medium	no	no	pit latrine			other	wrong	no	no	no	other	yes	yes	both men and women	others	farmers, butchers, sherphers, vet related	cow, sheep, goats, camel	others	yes
80.0267	14.1544	79.6	71.5211	Kinna	Boran	male	63	married	Christian	none	0	primary school	125	9	yes	50.9	yes	0	2	yes	medics (physician, medical assistant, nurse)	yes	outside far from the homestead	yes	2	yes	medium	other(mud,timber)	corrugated iron or tile	poor	yes	yes	pit latrine			both animals and humans	wrong	no	no	yes	other	yes	yes	others	youth and adults	farmers, butchers, sherphers, vet related	cow, sheep, goats, camel	others	yes
45.2461	11.893	47.3881	32.974	Ngaremara	Turkana	female	33	married	Muslim	none	0	primary school	200	6	yes	0.63	yes	4	0	no	media (radio, Tv, magazine,newspaper)	yes	outside far from the homestead	yes	1	yes	low standing	other(mud,timber)	other	poor	no	no	no toilet-use bush			other	wrong	yes	yes	yes	other	no	no	others	others	farmers, butchers, sherphers, vet related	cow, sheep, goats, camel	others	yes
80.2121	11.768	73.2184	71.5211	Ngaremara	Turkana	male	50	married	Muslim	none	0	primary school	350	9	yes	2.6	yes	0	0	yes	media (radio, Tv, magazine,newspaper)	yes	outside near thehomestead	yes	3	yes	low standing	other(mud,timber)	other	poor	no	no	no toilet-use bush	Newspapers & Magazines		other	correct	yes	no	no	other	yes	yes	others	others	farmers, butchers, sherphers, vet related	cow, sheep, goats, camel	others	yes
40.5551	11.893	41.276	40.3357	Ngaremara	Turkana	male	52	married	Muslim	primary school	5	university	171.429	19	yes	138.8	yes	0	0	no	informal community commn	yes	outside far from the homestead	yes	4	yes	low standing	other(mud,timber)	other	poor	no	no	no toilet-use bush	Elders		other	wrong	no	no	no	other	no	no	others	others	farmers, butchers, sherphers, vet related	cow, sheep, goats, camel	others	yes
57.4379	11.893	66.7197	14.6056	Oldonyiro	Maasai	male	63	married	Muslim	primary school	5	high school	100	6	yes	19.9	no	0	0	no	media (radio, Tv, magazine,newspaper)	yes	inside the homestead	yes	2	yes	low standing	other(mud,timber)	other	poor	yes	no	no toilet-use bush	Newspapers & Magazines		both animals and humans	wrong	yes	no	no	other	yes	yes	both men and women	others	others	cow, sheep, goats, camel	others	no
28.9692	13.0188	30.005	34.2652	Ngaremara	Turkana	female	47	widowed	Muslim	none	0	high school	125	9	yes	2.2	yes	14	0	no	informal community commn	yes	outside far from the homestead	yes	2	yes	low standing	other(mud,timber)	other	poor	no	no	no toilet-use bush	Elders		other	wrong	no	no	no	other	no	no	others	others	others	cow, sheep, goats, camel	newborn animal, young animal	yes
66.5478	14.1544	65.0945	32.974	Ngaremara	Turkana	male	49	married	Muslim	none	0	high school	44.4444	13	yes	4.4	no	0	0	no	veterinary doctor	yes	inside the homestead	yes	2	yes	low standing	other(mud,timber)	other	poor	no	no	no toilet-use bush	Elders		other	wrong	no	no	no	other	yes	yes	both men and women	others	farmers, butchers, sherphers, vet related	cow, sheep, goats, camel	others	yes
78.5463	14.1544	76.9872	88.589	Kinna	Boran	male	61	married	Christian	none	0	primary school	100	10	yes	41.6	yes	12	0	no	medics (physician, medical assistant, nurse)	yes	outside far from the homestead	yes	3	yes	low standing	other(mud,timber)	corrugated iron or tile	poor	yes	no	pit latrine	Newspapers & Magazines		both animals and humans	wrong	yes	yes	yes	other	yes	yes	others	youth and adults	farmers, butchers, sherphers, vet related	cow, sheep, goats, camel	others	yes
83.3069	14.0294	77.7433	90.535	Kinna	Boran	male	55	married	Christian	primary school	7	high school	71.4286	12	yes	29.9	no	0	0	yes	media (radio, Tv, magazine,newspaper)	yes	outside far from the homestead	yes	2	yes	medium	other(mud,timber)	other	medium	yes	yes	pit latrine	Newspapers & Magazines		both animals and humans	wrong	no	no	yes	other	yes	yes	others	youth and adults	farmers, butchers, sherphers, vet related	cow, sheep, goats, camel	others	yes
56.4882	14.0294	51.6709	32.974	Kinna	Boran	male	21	single	Christian	primary school	7	university	100	10	yes	10.6	no	0	0	no	informal community commn	no	outside far from the homestead	yes	1	no	medium	other(mud,timber)	corrugated iron or tile	medium	no	yes	pit latrine			other	wrong	no	no	no	other	yes	yes	others	youth and adults	farmers, butchers, sherphers, vet related	cow, sheep, goats, camel	newborn animal, young animal	no
67.5968	26.0908	71.0735	72.8123	Ngaremara	Turkana	female	45	married	Muslim	none	0	primary school	80	9	yes	5.8	yes	25	0	no	relatives and friends	yes	outside near thehomestead	yes	1	no	low standing	other(mud,timber)	other	poor	no	no	no toilet-use bush	Elders		other	wrong	no	no	no	other	yes	yes	both men and women	others	farmers, butchers, sherphers, vet related	cow, sheep, goats, camel	others	yes
77.215	14.1544	77.0292	53.6501	Ngaremara	Turkana	female	63	widowed	Muslim	none	0	primary school	0	6	yes	6.93	no	0	0	no	RVF patients	yes	outside near thehomestead	no	0	yes	low standing	other(mud,timber)	other	poor	no	no	pit latrine	Newspapers & Magazines		other	wrong	no	no	no	other	yes	yes	others	others	farmers, butchers, sherphers, vet related	cow, sheep, goats, camel	others	yes
87.2887	11.768	94.8756	53.6501	Oldonyiro	Maasai	male	54	married	Muslim	none	0	primary school	150	15	yes	33.02	no	0	0	no	media (radio, Tv, magazine,newspaper)	yes	inside the homestead	yes	2	yes	medium	other(mud,timber)	corrugated iron or tile	medium	no	no	no toilet-use bush	Newspapers & Magazines		both animals and humans	wrong	yes	yes	no	other	yes	yes	both men and women	others	farmers, butchers, sherphers, vet related	cow, sheep, goats, camel	others	no
72.711	14.0294	67.1329	47.5796	Oldonyiro	Maasai	female	30	divorced	Muslim	none	0	primary school	500	6	yes	16.1	yes	10	2	yes	relatives and friends	yes	inside the homestead	yes	4	yes	medium	other(mud,timber)	other	medium	yes	no	no toilet-use bush	Newspapers & Magazines		both animals and humans	wrong	no	no	no	other	yes	yes	others	others	farmers, butchers, sherphers, vet related	cow, sheep, goats, camel	others	no
58.9221	11.893	56.1788	58.9906	Merti	Boran	male	30	married	Christian	none	0	primary school	200	6	yes	5.3	no	0	0	no	informal community commn	no	outside far from the homestead	yes	1	yes	low standing	other(mud,timber)	other	poor	no	no	pit latrine			other	correct	no	no	no	other	yes	yes	both men and women	others	farmers, butchers, sherphers, vet related	cow, sheep, goats, camel	others	yes
64.044	11.893	64.6014	65.4506	Oldonyiro	Maasai	female	33	widowed	Muslim	none	0	primary school	166.667	8	yes	30.43	no	0	0	no	relatives and friends	yes	inside the homestead	yes	2	yes	low standing	other(mud,timber)	other	poor	no	no	no toilet-use bush	Newspapers & Magazines		other	wrong	yes	no	no	other	yes	yes	both men and women	others	farmers, butchers, sherphers, vet related	cow, sheep, goats, camel	newborn animal, young animal	yes
60.1256	11.893	61.4682	50.0419	Ngaremara	Turkana	male	50	married	Muslim	none	0	primary school	150	5	yes	23.5	no	0	0	no	informal community commn	no	inside the homestead	yes	1	yes	low standing	other(mud,timber)	other	poor	no	no	no toilet-use bush			other	wrong	no	no	no	other	yes	yes	both men and women	others	farmers, butchers, sherphers, vet related	others	others	yes
67.875	11.893	69.8117	32.974	Ngaremara	Turkana	female	40	married	Muslim	none	0	primary school	300	8	yes	14.9	yes	20	0	no	relatives and friends	yes	inside the homestead	yes	2	yes	low standing	other(mud,timber)	other	poor	no	no	no toilet-use bush	Newspapers & Magazines		other	wrong	no	no	no	other	yes	yes	both men and women	others	farmers, butchers, sherphers, vet related	cow, sheep, goats, camel	others	yes
76.261	11.768	74.1861	47.5796	Oldonyiro	Maasai	male	54	married	Muslim	none	0	university	0	1	yes	23.52	yes	2	0	no	media (radio, Tv, magazine,newspaper)	yes	inside the homestead	yes	2	yes	medium	other(mud,timber)	corrugated iron or tile	poor	no	no	no toilet-use bush	Newspapers & Magazines		both animals and humans	correct	no	yes	no	other	yes	yes	both men and women	others	farmers, butchers, sherphers, vet related	cow, sheep, goats, camel	others	no
71.4765	11.768	67.7357	47.5796	Oldonyiro	Maasai	female	34	single	Muslim	none	0	primary school	150	5	yes	5.5	no	0	0	no	relatives and friends	yes	inside the homestead	yes	1	yes	medium	other(mud,timber)	corrugated iron or tile	medium	no	no	no toilet-use bush			both animals and humans	correct	no	yes	no	other	yes	yes	both men and women	others	farmers, butchers, sherphers, vet related	cow, sheep, goats, camel	others	no
88.2297	11.768	96.3355	53.6501	Oldonyiro	Maasai	male	52	married	Muslim	none	0	university	160	13	yes	121.9	no	0	0	no	media (radio, Tv, magazine,newspaper)	yes	inside the homestead	yes	5	yes	medium	concrete material	corrugated iron or tile	good	yes	no	no toilet-use bush	Newspapers & Magazines		other	wrong	yes	yes	no	other	yes	yes	both men and women	others	farmers, butchers, sherphers, vet related	cow, sheep, goats, camel	newborn animal, young animal	yes
66.4089	14.0294	60.2188	56.9155	Kinna	Boran	male	64	married	Christian	none	0	high school	100	8	yes	27.3	no	3	0	no	informal community commn	no	outside far from the homestead	yes	0	yes	medium	other(mud,timber)	corrugated iron or tile	medium	no	no	pit latrine	Newspapers & Magazines		other	wrong	no	no	yes	other	yes	yes	others	others	farmers, butchers, sherphers, vet related	cow, sheep, goats, camel	newborn animal, young animal	yes
71.6791	11.893	66.0754	84.4645	Merti	Boran	male	37	married	Christian	primary school	4	primary school	71.4286	12	yes	13	yes	70	0	no	RVF patients	yes	outside far from the homestead	yes	1	yes	low standing	other(mud,timber)	corrugated iron or tile	poor	no	no	no toilet-use bush	Newspapers & Magazines		other	wrong	no	no	no	other	yes	yes	others	others	farmers, butchers, sherphers, vet related	cow, sheep, goats, camel	others	yes
53.0544	11.768	45.259	32.974	Merti	Boran	male	56	married	Christian	none	0	primary school	80	9	yes	33.3	no	0	0	no	informal community commn	no	outside far from the homestead	yes	2	yes	medium	other(mud,timber)	corrugated iron or tile	medium	no	no	no toilet-use bush			other	correct	no	no	no	other	yes	yes	others	others	farmers, butchers, sherphers, vet related	cow, sheep, goats, camel	others	no
76.6185	28.2273	73.1007	71.5211	Kinna	Boran	male	51	married	Christian	none	0	primary school	200	6	yes	30.4	no	0	0	no	media (radio, Tv, magazine,newspaper)	yes	outside far from the homestead	yes	1	yes	medium	other(mud,timber)	corrugated iron or tile	medium	no	no	pit latrine	Newspapers & Magazines		other	wrong	yes	yes	no	other	yes	yes	others	others	farmers, butchers, sherphers, vet related	cow, sheep, goats, camel	newborn animal, young animal	no
98.4609	100.004	79.7593	72.664	Kinna	Boran	female	35	married	Christian	none	7	high school	300	4	yes	32.9	no	0	0	no	media (radio, Tv, magazine,newspaper)	yes	outside far from the homestead	no	0	yes	medium	other(mud,timber)	corrugated iron or tile	medium	no	yes	pit latrine	Newspapers & Magazines		both animals and humans	wrong	yes	no	no	other	yes	yes	others	others	farmers, butchers, sherphers, vet related	cow, sheep, goats, camel	newborn animal, young animal	yes
76.7392	14.0294	76.8789	71.5211	Merti	Boran	male	57	married	Christian	none	0	primary school	125	9	yes	19.6	no	0	0	no	medics (physician, medical assistant, nurse)	yes	outside far from the homestead	yes	3	yes	low standing	other(mud,timber)	corrugated iron or tile	medium	no	no	pit latrine			both animals and humans	wrong	yes	yes	yes	other	yes	yes	both men and women	others	farmers, butchers, sherphers, vet related	cow, sheep, goats, camel	others	yes
80.6403	44.4953	65.5854	88.589	Oldonyiro	Maasai	female	21	married	Muslim	primary school	8	college/polytechnic	120	22	yes	73.2	yes	0	0	yes	media (radio, Tv, magazine,newspaper)	yes	inside the homestead	yes	1	yes	good	other(mud,timber)	corrugated iron or tile	good	yes	yes	no toilet-use bush	Newspapers & Magazines		other	correct	yes	no	no	other	yes	yes	both men and women	others	farmers, butchers, sherphers, vet related	cow, sheep, goats, camel	others	no
75.5226	11.893	76.3921	63.1151	Ngaremara	Turkana	female	42	married	Muslim	none	0	primary school	100	6	yes	1.62	no	0	0	no	RVF patients	yes	outside far from the homestead	yes	2	no	low standing	other(mud,timber)	other	poor	no	no	pit latrine	Newspapers & Magazines		other	wrong	no	no	no	other	yes	yes	both men and women	others	farmers, butchers, sherphers, vet related	cow, sheep, goats, camel	others	yes
63.3733	11.768	64.8571	53.6501	Oldonyiro	Maasai	male	51	married	Muslim	none	0	high school	120	11	yes	44.1	no	0	0	no	veterinary doctor	yes	inside the homestead	yes	3	yes	medium	other(mud,timber)	corrugated iron or tile	medium	no	no	no toilet-use bush	Newspapers & Magazines		both animals and humans	wrong	yes	no	yes	other	no	yes	others	others	farmers, butchers, sherphers, vet related	cow, sheep, goats, camel	newborn animal, young animal	yes
79.6997	14.0294	74.9811	82.5185	Oldonyiro	Maasai	male	37	married	Muslim	primary school	8	primary school	250	7	yes	5.9	yes	150	0	no	media (radio, Tv, magazine,newspaper)	yes	inside the homestead	yes	2	yes	medium	concrete material	corrugated iron or tile	medium	yes	no	no toilet-use bush	Newspapers & Magazines		both animals and humans	wrong	yes	no	no	other	yes	yes	both men and women	youth and adults	farmers, butchers, sherphers, vet related	cow, sheep, goats, camel	newborn animal, young animal	no
67.875	11.893	69.8117	32.974	Ngaremara	Turkana	female	27	married	Muslim	none	0	primary school	100	4	yes	62	yes	20	2	yes	relatives and friends	yes	inside the homestead	yes	1	yes	low standing	other(mud,timber)	other	poor	no	no	no toilet-use bush	Elders		other	wrong	no	no	no	other	yes	yes	both men and women	others	farmers, butchers, sherphers, vet related	cow, sheep, goats, camel	others	yes
57.8288	11.893	60.9371	64.6475	Merti	Boran	male	42	married	Christian	primary school	4	high school	100	6	yes	28.5	no	0	0	no	informal community commn	yes	outside far from the homestead	yes	2	yes	medium	other(mud,timber)	corrugated iron or tile	medium	no	no	no toilet-use bush			both animals and humans	wrong	yes	yes	yes	other	no	no	others	others	farmers, butchers, sherphers, vet related	cow, sheep, goats, camel	others	yes
32.3797	11.893	27.3437	58.0584	Merti	Boran	female	26	married	Christian	none	0	none	150	5	yes	11.6	no	0	0	no	informal community commn	no	outside far from the homestead	yes	1	yes	low standing	other(mud,timber)	corrugated iron or tile	poor	no	yes	no toilet-use bush			other	correct	no	no	no	other	yes	no	others	others	farmers, butchers, sherphers, vet related	cow, sheep, goats, camel	others	yes
61.0432	14.0294	50.8231	88.589	Kinna	Boran	male	58	married	Christian	none	0	high school	100	10	yes	22.1	no	0	0	no	informal community commn	no	outside far from the homestead	yes	3	yes	medium	other(mud,timber)	corrugated iron or tile	medium	no	no	pit latrine	Newspapers & Magazines		other	wrong	no	no	yes	other	no	yes	others	others	farmers, butchers, sherphers, vet related	cow, sheep, goats, camel	newborn animal, young animal	yes
66.4517	11.893	67.579	72.664	Merti	Boran	female	67	married	Christian	none	0	primary school	66.6667	5	yes	2	no	0	0	no	veterinary doctor	yes	outside far from the homestead	yes	1	yes	medium	other(mud,timber)	corrugated iron or tile	medium	no	no	no toilet-use bush			both animals and humans	wrong	no	no	no	other	yes	yes	both men and women	others	farmers, butchers, sherphers, vet related	cow, sheep, goats, camel	others	yes
75.87	5.677	72.7109	89.8802	Merti	Boran	male	25	married	Christian	none	0	primary school	300	8	yes	8	no	0	0	no	media (radio, Tv, magazine,newspaper)	yes	outside near thehomestead	no	0	yes	medium	other(mud,timber)	corrugated iron or tile	medium	no	no	no toilet-use bush	Newspapers & Magazines		other	wrong	yes	no	no	other	yes	yes	others	others	farmers, butchers, sherphers, vet related	cow, sheep, goats, camel	others	yes
60.2403	11.768	53.9388	79.3239	Merti	Boran	male	62	married	Christian	none	0	primary school	125	9	yes	70.7	no	0	0	no	informal community commn	no	outside far from the homestead	yes	2	yes	medium	other(mud,timber)	corrugated iron or tile	medium	no	no	pit latrine			other	wrong	no	no	no	other	yes	yes	others	others	farmers, butchers, sherphers, vet related	cow, sheep, goats, camel	others	yes
45.3502	13.0188	47.2214	40.9905	Ngaremara	Turkana	male	53	married	Muslim	none	0	primary school	80	9	yes	5.7	no	0	2	yes	informal community commn	yes	outside far from the homestead	yes	2	yes	low standing	other(mud,timber)	other	poor	no	no	no toilet-use bush	Newspapers & Magazines		both animals and humans	wrong	yes	no	yes	other	no	no	others	youth and adults	farmers, butchers, sherphers, vet related	cow, sheep, goats, camel	others	yes
78.9913	14.0294	79.5455	70.718	Kinna	Boran	male	72	married	Christian	none	0	high school	166.667	8	yes	31.3	no	0	0	no	medics (physician, medical assistant, nurse)	yes	outside far from the homestead	yes	2	yes	low standing	other(mud,timber)	corrugated iron or tile	medium	no	yes	pit latrine			both animals and humans	wrong	yes	yes	yes	other	yes	yes	others	youth and adults	farmers, butchers, sherphers, vet related	cow, sheep, goats, camel	others	yes
65.5932	11.893	67.5837	34.92	Ngaremara	Turkana	male	38	married	Muslim	none	0	primary school	150	5	yes	23.2	no	0	0	no	media (radio, Tv, magazine,newspaper)	yes	outside near thehomestead	yes	1	yes	low standing	other(mud,timber)	other	poor	no	no	no toilet-use bush	Elders		other	wrong	no	no	no	other	yes	yes	both men and women	others	farmers, butchers, sherphers, vet related	cow, sheep, goats, camel	others	yes
79.8951	5.677	73.3411	88.589	Merti	Boran	male	25	married	Christian	none	0	primary school	100	4	yes	1.42	no	0	0	no	media (radio, Tv, magazine,newspaper)	yes	outside far from the homestead	no	0	yes	medium	other(mud,timber)	corrugated iron or tile	medium	no	yes	pit latrine	Newspapers & Magazines		other	wrong	yes	no	no	other	yes	yes	others	others	farmers, butchers, sherphers, vet related	cow, sheep, goats, camel	others	yes
81.012	14.1544	82.6923	88.589	Merti	Boran	male	63	married	Christian	none	0	college/polytechnic	100	6	yes	46.2	yes	2	0	no	medics (physician, medical assistant, nurse)	yes	outside far from the homestead	yes	2	yes	medium	other(mud,timber)	corrugated iron or tile	medium	no	yes	pit latrine			both animals and humans	wrong	yes	yes	yes	other	yes	yes	both men and women	others	farmers, butchers, sherphers, vet related	cow, sheep, goats, camel	others	yes
90.3025	11.768	99.9171	53.6501	Oldonyiro	Maasai	male	36	married	Muslim	primary school	5	primary school	200	9	yes	133.6	no	0	0	yes	media (radio, Tv, magazine,newspaper)	yes	inside the homestead	yes	2	yes	medium	other(mud,timber)	corrugated iron or tile	medium	yes	no	no toilet-use bush	Newspapers & Magazines		both animals and humans	wrong	yes	yes	yes	other	yes	yes	both men and women	others	farmers, butchers, sherphers, vet related	cow, sheep, goats, camel	newborn animal, young animal	yes
47.4964	14.1544	35.945	88.589	Kinna	Boran	female	63	widowed	Christian	none	0	primary school	33.3333	4	yes	11.2	no	0	0	no	informal community commn	no	outside far from the homestead	yes	2	yes	low standing	other(mud,timber)	corrugated iron or tile	poor	no	no	pit latrine			other	wrong	no	no	no	other	no	no	others	others	others	cow, sheep, goats, camel	others	yes
63.9659	11.768	57.4286	93.9295	Merti	Boran	male	62	married	Christian	none	0	high school	40	7	yes	86.5	no	0	0	no	informal community commn	no	outside far from the homestead	yes	2	yes	medium	other(mud,timber)	corrugated iron or tile	medium	no	no	pit latrine			other	wrong	no	no	no	other	yes	yes	both men and women	others	farmers, butchers, sherphers, vet related	cow, sheep, goats, camel	others	yes
57.6698	13.0188	62.8769	34.92	Ngaremara	Turkana	female	22	married	Muslim	none	0	primary school	100	12	yes	0.2	yes	17	0	no	informal community commn	yes	outside far from the homestead	yes	2	yes	low standing	other(mud,timber)	other	poor	no	no	no toilet-use bush			both animals and humans	wrong	yes	yes	yes	other	yes	yes	others	youth and adults	farmers, butchers, sherphers, vet related	cow, sheep, goats, camel	others	no
43.5372	11.893	33.8789	90.535	Merti	Boran	female	65	married	Christian	high school	0	high school	100	6	yes	26.1	no	0	0	no	informal community commn	no	outside far from the homestead	yes	2	yes	low standing	other(mud,timber)	corrugated iron or tile	poor	no	no	pit latrine			other	wrong	no	no	no	other	yes	no	others	others	farmers, butchers, sherphers, vet related	cow, sheep, goats, camel	others	no
55.9538	11.893	55.7778	72.664	Ngaremara	Turkana	male	43	married	Muslim	none	0	primary school	100	6	yes	15	no	0	0	no	informal community commn	yes	outside far from the homestead	yes	2	yes	low standing	other(mud,timber)	other	poor	no	no	no toilet-use bush	Elders		both animals and humans	wrong	yes	yes	yes	other	no	no	others	youth and adults	farmers, butchers, sherphers, vet related	cow, sheep, goats, camel	newborn animal, young animal	yes
73.3852	14.0294	72.1941	69.8589	Kinna	Boran	male	67	married	Christian	primary school	4	high school	50	9	yes	27.9	no	0	0	no	media (radio, Tv, magazine,newspaper)	yes	outside far from the homestead	yes	2	yes	medium	other(mud,timber)	corrugated iron or tile	medium	no	yes	pit latrine	Newspapers & Magazines		other	wrong	no	no	yes	other	yes	yes	both men and women	others	farmers, butchers, sherphers, vet related	cow, sheep, goats, camel	newborn animal, young animal	yes
73.3415	42.3588	66.9396	39.0445	Ngaremara	Turkana	male	20	single	Muslim	high school	12	none	400	10	yes	12.73	no	0	0	no	RVF patients	yes	outside far from the homestead	yes	1	yes	low standing	other(mud,timber)	other	poor	no	no	no toilet-use bush	Elders		other	correct	yes	no	no	other	yes	yes	others	others	farmers, butchers, sherphers, vet related	cow, sheep, goats, camel	newborn animal, young animal	yes
80.6921	11.768	78.6327	71.5211	Merti	Boran	female	40	married	Christian	none	0	primary school	33.3333	4	yes	1.62	no	0	0	no	RVF patients	yes	outside far from the homestead	yes	1	no	low standing	other(mud,timber)	other	poor	no	no	pit latrine	Elders		other	wrong	yes	no	no	other	yes	yes	both men and women	others	farmers, butchers, sherphers, vet related	cow, sheep, goats, camel	others	yes
75.4751	11.768	68.9837	71.5211	Ngaremara	Turkana	male	35	married	Christian	none	0	primary school	150	5	yes	10.1	yes	0	0	no	media (radio, Tv, magazine,newspaper)	yes	inside the homestead	yes	1	yes	low standing	other(mud,timber)	other	poor	no	no	no toilet-use bush	Newspapers & Magazines		other	wrong	yes	no	no	other	yes	yes	others	others	farmers, butchers, sherphers, vet related	cow, sheep, goats, camel	others	yes
67.8027	11.768	71.0334	53.6501	Oldonyiro	Maasai	male	56	married	Muslim	none	0	none	266.667	11	yes	38.7	no	0	2	yes	veterinary doctor	yes	inside the homestead	yes	3	yes	low standing	other(mud,timber)	other	poor	no	no	no toilet-use bush	Newspapers & Magazines		both animals and humans	wrong	yes	yes	yes	other	no	yes	others	youth and adults	farmers, butchers, sherphers, vet related	cow, sheep, goats, camel	newborn animal, young animal	yes
87.7881	11.768	91.6861	53.6501	Oldonyiro	Maasai	male	39	married	Muslim	high school	13	high school	233.333	10	yes	86.6	no	0	0	no	relatives and friends	yes	inside the homestead	yes	2	yes	medium	other(mud,timber)	corrugated iron or tile	medium	yes	no	no toilet-use bush	Newspapers & Magazines		other	wrong	yes	yes	yes	other	yes	yes	both men and women	others	farmers, butchers, sherphers, vet related	cow, sheep, goats, camel	others	yes
85.2011	44.4953	76.1079	71.5211	Oldonyiro	Maasai	male	54	married	Muslim	none	0	university	111.111	19	yes	90.29	no	0	0	no	media (radio, Tv, magazine,newspaper)	yes	inside the homestead	yes	3	yes	medium	other(mud,timber)	corrugated iron or tile	medium	yes	no	pit latrine	Newspapers & Magazines		both animals and humans	wrong	yes	yes	no	other	yes	yes	both men and women	others	farmers, butchers, sherphers, vet related	cow, sheep, goats, camel	others	no
66.959	11.768	68.7645	70.718	Merti	Boran	male	58	married	Christian	none	0	primary school	100	10	yes	41.53	no	0	0	no	medics (physician, medical assistant, nurse)	yes	outside far from the homestead	yes	4	yes	low standing	other(mud,timber)	other	medium	no	no	pit latrine			both animals and humans	wrong	yes	yes	yes	other	yes	yes	both men and women	youth and adults	farmers, butchers, sherphers, vet related	cow, sheep, goats, camel	others	yes
81.7013	11.768	82.786	47.5796	Oldonyiro	Maasai	female	24	married	Muslim	none	0	primary school	150	5	yes	2.73	no	0	0	no	media (radio, Tv, magazine,newspaper)	yes	inside the homestead	yes	1	yes	medium	other(mud,timber)	corrugated iron or tile	medium	yes	yes	pit latrine	Newspapers & Magazines		other	wrong	yes	no	yes	other	yes	yes	both men and women	others	farmers, butchers, sherphers, vet related	cow, sheep, goats, camel	newborn animal, young animal	yes
87.8218	11.768	92.4072	53.6501	Oldonyiro	Maasai	male	31	married	Muslim	none	0	primary school	150	10	yes	112	no	0	0	no	media (radio, Tv, magazine,newspaper)	yes	inside the homestead	yes	2	yes	low standing	other(mud,timber)	other	poor	no	no	no toilet-use bush	Newspapers & Magazines		both animals and humans	wrong	yes	yes	no	other	yes	yes	both men and women	others	farmers, butchers, sherphers, vet related	cow, sheep, goats, camel	newborn animal, young animal	yes
65.8427	14.1544	66.4051	88.589	Kinna	Boran	male	58	married	Christian	none	0	high school	100	10	yes	66.3	no	0	0	no	medics (physician, medical assistant, nurse)	yes	outside far from the homestead	yes	2	yes	low standing	other(mud,timber)	corrugated iron or tile	poor	no	yes	pit latrine			both animals and humans	wrong	yes	yes	yes	other	no	no	others	others	farmers, butchers, sherphers, vet related	cow, sheep, goats, camel	others	yes
66.4269	14.0294	62.0846	53.6501	Oldonyiro	Maasai	male	25	married	Muslim	primary school	6	primary school	50	3	yes	4	no	1	0	no	media (radio, Tv, magazine,newspaper)	yes	inside the homestead	yes	2	yes	low standing	other(mud,timber)	other	poor	yes	no	no toilet-use bush	Newspapers & Magazines		other	correct	yes	no	no	other	yes	yes	both men and women	others	farmers, butchers, sherphers, vet related	cow, sheep, goats, camel	others	no
61.1682	29.3531	59.3059	88.589	Kinna	Boran	male	58	married	Christian	none	0	primary school	266.667	11	yes	94.33	no	1	0	no	medics (physician, medical assistant, nurse)	yes	outside far from the homestead	yes	3	yes	medium	other(mud,timber)	corrugated iron or tile	medium	yes	no	pit latrine			both animals and humans	wrong	yes	yes	yes	other	no	no	others	others	farmers, butchers, sherphers, vet related	cow, sheep, goats, camel	others	yes
55.6166	11.768	52.8041	53.6501	Oldonyiro	Maasai	male	54	married	Muslim	none	0	primary school	233.333	10	yes	19	no	0	1	yes	media (radio, Tv, magazine,newspaper)	yes	inside the homestead	no	0	yes	low standing	other(mud,timber)	other	poor	no	no	no toilet-use bush	Newspapers & Magazines		both animals and humans	wrong	yes	no	no	other	yes	no	both men and women	others	others	cow, sheep, goats, camel	others	yes
75.3752	5.677	69.6575	67.9129	Merti	Boran	female	25	married	Christian	none	0	primary school	150	5	yes	8.95	yes	0	0	no	relatives and friends	yes	other	yes	1	no	low standing	other(mud,timber)	other	poor	no	no	no toilet-use bush	Newspapers & Magazines		other	wrong	yes	no	no	other	yes	yes	others	others	farmers, butchers, sherphers, vet related	cow, sheep, goats, camel	others	no
79.2607	11.768	75.3848	88.589	Oldonyiro	Maasai	female	65	married	Muslim	none	0	primary school	33.3333	4	yes	10.7	no	0	0	no	RVF patients	yes	inside the homestead	yes	1	yes	low standing	other(mud,timber)	other	poor	no	no	pit latrine	Newspapers & Magazines		other	correct	no	no	no	other	yes	yes	both men and women	others	farmers, butchers, sherphers, vet related	cow, sheep, goats, camel	newborn animal, young animal	yes
82.9101	14.0294	82.2127	82.5185	Oldonyiro	Maasai	female	38	married	Muslim	none	0	high school	75	7	yes	33.44	no	0	0	no	media (radio, Tv, magazine,newspaper)	yes	inside the homestead	yes	2	yes	medium	concrete material	corrugated iron or tile	medium	yes	yes	pit latrine	Newspapers & Magazines		other	wrong	yes	no	no	other	yes	yes	both men and women	others	farmers, butchers, sherphers, vet related	cow, sheep, goats, camel	newborn animal, young animal	yes
77.3667	28.2273	73.1007	88.589	Kinna	Boran	male	56	married	Christian	none	0	high school	150	5	yes	26.6	no	0	0	no	media (radio, Tv, magazine,newspaper)	yes	outside far from the homestead	yes	2	yes	medium	other(mud,timber)	corrugated iron or tile	medium	no	no	pit latrine	Newspapers & Magazines		other	wrong	yes	yes	no	other	yes	yes	others	others	farmers, butchers, sherphers, vet related	cow, sheep, goats, camel	newborn animal, young animal	no
74.3952	28.2273	69.1043	88.589	Kinna	Boran	male	52	married	Christian	none	0	primary school	200	6	yes	26.8	no	0	0	no	media (radio, Tv, magazine,newspaper)	yes	outside near thehomestead	yes	1	yes	low standing	other(mud,timber)	corrugated iron or tile	medium	no	no	no toilet-use bush			other	wrong	yes	yes	no	other	yes	yes	others	others	farmers, butchers, sherphers, vet related	cow, sheep, goats, camel	newborn animal, young animal	no
79.3578	14.0294	73.1007	88.589	Kinna	Boran	male	48	married	Christian	none	0	primary school	100	4	yes	35.4	no	0	0	no	media (radio, Tv, magazine,newspaper)	yes	outside far from the homestead	yes	1	yes	medium	other(mud,timber)	corrugated iron or tile	medium	no	no	pit latrine	Newspapers & Magazines		other	wrong	yes	yes	no	other	yes	yes	others	others	farmers, butchers, sherphers, vet related	cow, sheep, goats, camel	newborn animal, young animal	no
54.5184	14.0294	51.5959	58.0584	Kinna	Boran	male	64	married	Christian	none	0	high school	75	7	yes	61.4	no	0	0	no	informal community commn	no	outside far from the homestead	yes	1	yes	medium	other(mud,timber)	corrugated iron or tile	medium	no	no	pit latrine			other	wrong	no	no	yes	other	yes	yes	others	others	farmers, butchers, sherphers, vet related	cow, sheep, goats, camel	newborn animal, young animal	yes
67.6428	11.768	59.552	82.5185	Merti	Boran	male	19	single	Christian	primary school	8	college/polytechnic	0	3	yes	29	no	0	0	no	informal community commn	no	outside far from the homestead	yes	1	yes	medium	other(mud,timber)	corrugated iron or tile	medium	no	no	pit latrine			other	wrong	no	no	no	other	yes	yes	both men and women	others	farmers, butchers, sherphers, vet related	cow, sheep, goats, camel	others	yes
76.2748	14.0294	71.355	90.535	Kinna	Boran	male	50	married	Christian	primary school	7	high school	80	9	yes	44.8	no	0	0	no	media (radio, Tv, magazine,newspaper)	yes	outside far from the homestead	yes	1	yes	medium	other(mud,timber)	corrugated iron or tile	medium	no	yes	pit latrine	Newspapers & Magazines		other	wrong	no	no	no	other	yes	yes	both men and women	others	farmers, butchers, sherphers, vet related	cow, sheep, goats, camel	others	yes
79.7949	14.0294	77.9002	70.718	Merti	Boran	male	61	married	Muslim	none	0	college/polytechnic	133.333	7	yes	53.5	no	0	0	no	medics (physician, medical assistant, nurse)	yes	outside far from the homestead	yes	3	yes	medium	other(mud,timber)	corrugated iron or tile	medium	no	yes	pit latrine	Elders		both animals and humans	wrong	yes	no	yes	other	yes	yes	others	youth and adults	farmers, butchers, sherphers, vet related	cow, sheep, goats, camel	others	yes
53.7164	14.0294	46.6057	84.4645	Kinna	Boran	male	66	married	Christian	none	0	university	80	9	yes	36.9	no	0	0	no	informal community commn	no	outside far from the homestead	yes	2	yes	medium	other(mud,timber)	corrugated iron or tile	medium	no	yes	pit latrine			other	wrong	no	no	no	other	yes	yes	both men and women	others	farmers, butchers, sherphers, vet related	cow, sheep, goats, camel	others	yes
73.7781	58.6931	76.8351	55.615	Kinna	Boran	male	56	married	Christian	none	0	primary school	133.333	7	yes	23.4	no	0	0	no	relatives and friends	yes	outside far from the homestead	yes	2	yes	medium	other(mud,timber)	corrugated iron or tile	medium	no	no	no toilet-use bush			both animals and humans	wrong	yes	no	no	other	yes	yes	both men and women	others	farmers, butchers, sherphers, vet related	cow, sheep, goats, camel	newborn animal, young animal	yes
83.4401	42.3588	74.6441	71.5211	Ngaremara	Turkana	male	60	married	Muslim	none	0	none	100	10	yes	22.73	no	0	0	no	relatives and friends	yes	outside far from the homestead	yes	4	yes	low standing	other(mud,timber)	other	poor	no	no	no toilet-use bush	Elders		other	correct	yes	no	no	other	yes	yes	others	others	farmers, butchers, sherphers, vet related	cow, sheep, goats, camel	others	yes
66.8927	11.893	63.4115	32.974	Ngaremara	Turkana	female	57	married	Muslim	none	0	primary school	40	7	yes	8.7	yes	25	0	no	relatives and friends	yes	outside near thehomestead	yes	2	yes	low standing	other(mud,timber)	other	poor	no	no	no toilet-use bush	Elders		other	wrong	no	no	no	other	yes	yes	others	others	farmers, butchers, sherphers, vet related	cow, sheep, goats, camel	others	yes
59.2004	14.0294	48.2066	88.589	Kinna	Boran	male	62	married	Christian	none	0	high school	50	9	yes	75.1	no	0	0	no	informal community commn	no	outside far from the homestead	yes	1	yes	medium	other(mud,timber)	corrugated iron or tile	medium	no	yes	pit latrine	Newspapers & Magazines		other	wrong	no	no	no	other	yes	yes	both men and women	others	farmers, butchers, sherphers, vet related	cow, sheep, goats, camel	newborn animal, young animal	yes
30.4769	14.0294	23.1096	39.0445	Oldonyiro	Maasai	female	30	divorced	Muslim	none	0	primary school	600	7	yes	12.8	no	0	0	no	media (radio, Tv, magazine,newspaper)	yes	inside the homestead	yes	3	yes	medium	other(mud,timber)	other	poor	no	no	no toilet-use bush	Newspapers & Magazines		both animals and humans	wrong	no	no	no	other	yes	no	both men and women	others	others	cow, sheep, goats, camel	others	no
78.613	14.0294	72.4616	53.6501	Oldonyiro	Maasai	male	40	married	Muslim	high school	12	primary school	200	6	yes	7.17	no	0	0	no	media (radio, Tv, magazine,newspaper)	yes	inside the homestead	yes	3	yes	low standing	other(mud,timber)	other	medium	no	no	no toilet-use bush	Newspapers & Magazines		both animals and humans	correct	yes	no	no	other	yes	yes	others	youth and adults	farmers, butchers, sherphers, vet related	cow, sheep, goats, camel	others	no
53.5014	11.768	49.0507	55.5961	Merti	Boran	male	53	married	Christian	none	0	primary school	133.333	7	yes	18.2	no	0	0	no	informal community commn	no	outside far from the homestead	yes	1	yes	medium	other(mud,timber)	corrugated iron or tile	good	no	no	no toilet-use bush			other	correct	yes	no	no	other	yes	no	others	others	others	cow, sheep, goats, camel	others	yes
80.7012	11.768	74.1763	88.589	Ngaremara	Turkana	male	53	married	Muslim	none	0	none	150	5	yes	1.1	yes	0	0	no	media (radio, Tv, magazine,newspaper)	yes	outside far from the homestead	yes	2	yes	low standing	other(mud,timber)	other	poor	no	no	no toilet-use bush	Newspapers & Magazines		other	wrong	yes	no	no	other	yes	yes	others	others	farmers, butchers, sherphers, vet related	cow, sheep, goats, camel	newborn animal, young animal	yes
55.8864	5.677	64.0665	20.0213	Oldonyiro	Maasai	male	42	married	Muslim	primary school	8	primary school	50	3	yes	18.5	no	0	0	no	media (radio, Tv, magazine,newspaper)	yes	inside the homestead	yes	2	yes	medium	concrete material	corrugated iron or tile	medium	no	no	no toilet-use bush	Newspapers & Magazines		both animals and humans	correct	yes	no	no	other	yes	yes	others	others	farmers, butchers, sherphers, vet related	cow, sheep, goats, camel	others	no
58.9916	11.768	54.0935	58.9906	Merti	Boran	male	42	married	Christian	primary school	4	primary school	150	5	yes	19	no	0	0	no	informal community commn	no	outside far from the homestead	yes	1	yes	low standing	other(mud,timber)	corrugated iron or tile	poor	no	no	no toilet-use bush			other	wrong	no	no	no	other	yes	yes	both men and women	others	farmers, butchers, sherphers, vet related	cow, sheep, goats, camel	others	no
81.4123	5.677	73.726	88.589	Merti	Boran	male	45	divorced	Muslim	none	0	primary school	200	6	yes	14.54	no	0	0	no	media (radio, Tv, magazine,newspaper)	yes	outside near thehomestead	yes	1	yes	medium	other(mud,timber)	corrugated iron or tile	medium	no	no	pit latrine	Newspapers & Magazines		other	correct	yes	no	no	other	yes	yes	others	others	farmers, butchers, sherphers, vet related	cow, sheep, goats, camel	others	yes
78.5135	14.0294	76.1311	70.718	Kinna	Boran	male	56	married	Christian	primary school	4	high school	100	6	yes	40	no	0	0	no	medics (physician, medical assistant, nurse)	yes	outside far from the homestead	yes	2	yes	medium	other(mud,timber)	corrugated iron or tile	medium	no	no	pit latrine			both animals and humans	wrong	yes	yes	yes	other	yes	yes	others	youth and adults	farmers, butchers, sherphers, vet related	cow, sheep, goats, camel	others	yes
70.8599	9.06421	65.2765	89.8802	Merti	Boran	male	56	married	Christian	none	0	high school	0	6	yes	2	no	0	0	no	media (radio, Tv, magazine,newspaper)	yes	inside the homestead	yes	1	yes	medium	other(mud,timber)	corrugated iron or tile	medium	no	yes	pit latrine	Newspapers & Magazines		other	wrong	yes	no	no	other	yes	yes	others	others	farmers, butchers, sherphers, vet related	cow, sheep, goats, camel	newborn animal, young animal	no
75.6085	11.893	72.5391	65.4506	Ngaremara	Turkana	female	35	widowed	Muslim	none	0	primary school	400	5	yes	6.1	yes	8	0	no	relatives and friends	yes	outside near thehomestead	yes	1	yes	low standing	other(mud,timber)	other	poor	no	no	no toilet-use bush	Elders		other	wrong	no	no	no	other	yes	yes	both men and women	others	farmers, butchers, sherphers, vet related	cow, sheep, goats, camel	others	yes
49.7686	11.768	41.1456	84.4645	Merti	Boran	male	59	married	Christian	none	0	high school	71.4286	12	yes	34.9	no	0	0	no	informal community commn	no	outside far from the homestead	yes	2	yes	medium	other(mud,timber)	corrugated iron or tile	medium	no	no	pit latrine			other	wrong	no	no	no	other	yes	yes	both men and women	others	farmers, butchers, sherphers, vet related	cow, sheep, goats, camel	others	yes
79.1155	28.2273	73.7794	88.589	Kinna	Boran	male	54	married	Christian	primary school	8	college/polytechnic	150	5	yes	44.2	no	0	0	no	media (radio, Tv, magazine,newspaper)	yes	outside far from the homestead	yes	1	yes	medium	other(mud,timber)	corrugated iron or tile	medium	no	no	pit latrine	Newspapers & Magazines		other	wrong	yes	yes	no	other	yes	yes	others	others	farmers, butchers, sherphers, vet related	cow, sheep, goats, camel	newborn animal, young animal	no
76.418	11.893	76.439	39.0445	Ngaremara	Turkana	female	70	married	Muslim	none	0	high school	50	3	yes	0.72	no	0	0	no	RVF patients	yes	outside near thehomestead	no	0	no	low standing	other(mud,timber)	other	poor	no	no	pit latrine	Newspapers & Magazines		other	wrong	no	no	no	other	yes	yes	others	others	farmers, butchers, sherphers, vet related	cow, sheep, goats, camel	others	yes
57.8008	11.893	53.8001	76.0585	Merti	Boran	male	37	married	Christian	primary school	0	primary school	150	5	yes	14.8	no	0	0	no	informal community commn	no	outside far from the homestead	yes	1	yes	medium	other(mud,timber)	corrugated iron or tile	medium	no	no	no toilet-use bush			other	wrong	no	no	no	other	yes	yes	both men and women	others	farmers, butchers, sherphers, vet related	cow, sheep, goats, camel	others	no
78.7984	9.06421	68.3903	88.589	Merti	Boran	male	64	married	Christian	none	0	college/polytechnic	80	9	yes	30.94	no	0	0	no	media (radio, Tv, magazine,newspaper)	yes	outside far from the homestead	yes	2	yes	medium	other(mud,timber)	corrugated iron or tile	medium	no	yes	pit latrine	Newspapers & Magazines		other	wrong	yes	no	no	other	yes	yes	others	others	farmers, butchers, sherphers, vet related	cow, sheep, goats, camel	others	no
81.6579	5.677	72.0566	88.589	Merti	Boran	male	50	married	Christian	none	0	primary school	66.6667	5	yes	36.54	no	0	0	no	media (radio, Tv, magazine,newspaper)	yes	outside near thehomestead	yes	1	yes	good	other(mud,timber)	corrugated iron or tile	medium	no	no	no toilet-use bush	Elders		other	correct	yes	no	no	other	yes	yes	others	others	farmers, butchers, sherphers, vet related	cow, sheep, goats, camel	others	no
54.4605	11.893	45.6934	73.9834	Merti	Boran	male	64	married	Christian	none	0	primary school	80	9	yes	13.2	no	0	0	no	informal community commn	no	outside far from the homestead	yes	2	yes	low standing	other(mud,timber)	corrugated iron or tile	poor	no	no	no toilet-use bush			other	wrong	no	no	no	other	yes	yes	both men and women	others	farmers, butchers, sherphers, vet related	cow, sheep, goats, camel	others	yes
63.7496	11.768	61.9211	70.718	Merti	Boran	male	57	married	Christian	none	0	primary school	100	10	yes	25.32	no	0	0	no	medics (physician, medical assistant, nurse)	yes	outside far from the homestead	yes	3	yes	medium	other(mud,timber)	corrugated iron or tile	poor	no	no	no toilet-use bush	Elders		both animals and humans	wrong	yes	no	no	other	no	no	others	youth and adults	farmers, butchers, sherphers, vet related	cow, sheep, goats, camel	others	yes
85.9667	44.4953	75.2671	71.5211	Oldonyiro	Maasai	female	21	married	Muslim	high school	10	college/polytechnic	66.6667	15	yes	41.3	yes	0	0	no	media (radio, Tv, magazine,newspaper)	yes	inside the homestead	yes	5	yes	good	other(mud,timber)	other	good	no	no	no toilet-use bush	Newspapers & Magazines		other	correct	yes	no	no	other	yes	yes	both men and women	others	farmers, butchers, sherphers, vet related	cow, sheep, goats, camel	others	no
57.6981	14.0294	51.3478	84.4645	Merti	Boran	male	40	married	Christian	primary school	7	high school	133.333	7	yes	32.8	no	0	0	no	informal community commn	no	outside far from the homestead	yes	0	yes	medium	other(mud,timber)	corrugated iron or tile	medium	no	no	pit latrine			other	wrong	no	no	no	other	no	yes	both men and women	others	farmers, butchers, sherphers, vet related	cow, sheep, goats, camel	others	yes
87.63	11.768	89.142	53.6501	Oldonyiro	Maasai	male	47	married	Muslim	none	0	high school	125	9	yes	91.7	no	0	0	no	media (radio, Tv, magazine,newspaper)	yes	inside the homestead	yes	3	yes	medium	other(mud,timber)	corrugated iron or tile	medium	yes	no	no toilet-use bush	Newspapers & Magazines		other	wrong	yes	no	no	other	yes	yes	both men and women	others	farmers, butchers, sherphers, vet related	cow, sheep, goats, camel	others	yes
74.7133	11.893	67.9293	71.5211	Ngaremara	Turkana	male	53	married	Muslim	none	0	none	200	6	yes	11.8	yes	1	0	no	media (radio, Tv, magazine,newspaper)	yes	outside near thehomestead	yes	2	yes	low standing	other(mud,timber)	other	poor	no	no	no toilet-use bush	Newspapers & Magazines		other	wrong	yes	no	no	other	yes	yes	others	others	farmers, butchers, sherphers, vet related	cow, sheep, goats, camel	newborn animal, young animal	yes
72.2537	14.0294	68.1379	88.589	Kinna	Boran	male	33	married	Christian	primary school	9	high school	50	6	yes	24.3	no	0	0	no	media (radio, Tv, magazine,newspaper)	yes	outside far from the homestead	yes	2	yes	medium	other(mud,timber)	corrugated iron or tile	medium	no	no	pit latrine			both animals and humans	wrong	yes	yes	yes	other	yes	yes	others	others	farmers, butchers, sherphers, vet related	cow, sheep, goats, camel	others	yes
56.7165	5.677	52.5668	90.535	Ngaremara	Turkana	male	61	married	Muslim	none	0	primary school	200	6	yes	1.2	yes	7	1	yes	informal community commn	yes	outside near thehomestead	yes	1	yes	low standing	other(mud,timber)	other	poor	no	no	no toilet-use bush	Elders		both animals and humans	wrong	yes	no	yes	other	no	no	others	youth and adults	farmers, butchers, sherphers, vet related	cow, sheep, goats, camel	newborn animal, young animal	yes
79.5957	11.768	69.0999	88.589	Merti	Boran	male	26	married	Christian	primary school	8	primary school	100	4	yes	14.5	no	0	0	no	media (radio, Tv, magazine,newspaper)	yes	outside near thehomestead	yes	1	yes	low standing	other(mud,timber)	other	poor	no	yes	no toilet-use bush	Newspapers & Magazines		other	wrong	yes	no	no	other	yes	yes	others	others	farmers, butchers, sherphers, vet related	cow, sheep, goats, camel	others	yes
88.0805	11.768	90.659	53.6501	Oldonyiro	Maasai	male	40	married	Muslim	none	0	primary school	400	10	yes	65.46	no	0	0	no	media (radio, Tv, magazine,newspaper)	yes	inside the homestead	yes	2	yes	medium	other(mud,timber)	corrugated iron or tile	medium	no	no	no toilet-use bush	Newspapers & Magazines		both animals and humans	wrong	yes	no	no	other	yes	yes	both men and women	others	farmers, butchers, sherphers, vet related	cow, sheep, goats, camel	others	yes
76.6985	7.9384	66.8351	88.589	Merti	Boran	male	50	married	Christian	none	0	primary school	200	6	yes	9.73	no	0	0	no	media (radio, Tv, magazine,newspaper)	yes	outside far from the homestead	yes	1	yes	medium	other(mud,timber)	corrugated iron or tile	medium	no	no	no toilet-use bush	Elders		other	wrong	yes	no	no	other	yes	yes	others	others	farmers, butchers, sherphers, vet related	cow, sheep, goats, camel	others	no
73.865	11.768	70.4056	47.5796	Oldonyiro	Maasai	male	30	married	Muslim	none	0	primary school	40	7	yes	29.9	no	0	0	no	relatives and friends	yes	inside the homestead	yes	2	yes	low standing	other(mud,timber)	other	poor	no	no	no toilet-use bush			both animals and humans	correct	no	no	no	other	yes	yes	both men and women	others	farmers, butchers, sherphers, vet related	cow, sheep, goats, camel	others	no
79.3369	11.768	71.4491	71.5211	Merti	Boran	male	28	single	Christian	primary school	7	none	150	5	yes	21	yes	0	0	no	media (radio, Tv, magazine,newspaper)	yes	outside far from the homestead	yes	2	yes	low standing	other(mud,timber)	other	poor	no	no	no toilet-use bush	Elders		other	wrong	yes	no	no	other	yes	yes	others	others	farmers, butchers, sherphers, vet related	cow, sheep, goats, camel	others	yes
44.2402	14.1544	52.9987	14.6056	Oldonyiro	Maasai	female	38	single	Muslim	none	0	primary school	300	4	yes	14.8	no	0	0	no	relatives and friends	yes	inside the homestead	no	1	yes	low standing	other(mud,timber)	other	poor	yes	no	no toilet-use bush	Newspapers & Magazines		both animals and humans	wrong	yes	no	no	other	yes	yes	both men and women	others	farmers, butchers, sherphers, vet related	cow, sheep, goats, camel	others	no
61.2908	8.06336	59.032	54.9413	Ngaremara	Turkana	female	22	married	Muslim	none	0	primary school	150	5	yes	0.91	yes	1	0	no	relatives and friends	yes	outside far from the homestead	yes	1	yes	low standing	other(mud,timber)	other	poor	no	no	no toilet-use bush			other	wrong	yes	no	no	other	yes	yes	others	others	others	cow, sheep, goats, camel	others	no
77.1961	9.06421	67.4444	88.589	Merti	Boran	male	60	married	Christian	none	0	high school	50	6	yes	15.8	no	0	0	no	media (radio, Tv, magazine,newspaper)	yes	outside far from the homestead	no	0	yes	medium	other(mud,timber)	corrugated iron or tile	medium	no	yes	pit latrine	Newspapers & Magazines		other	wrong	yes	no	no	other	yes	yes	others	others	farmers, butchers, sherphers, vet related	cow, sheep, goats, camel	newborn animal, young animal	no
81.2011	14.1544	82.8286	88.589	Kinna	Boran	male	63	married	Christian	none	0	high school	120	11	yes	67.1	no	0	0	no	RVF patients	yes	outside far from the homestead	yes	4	yes	medium	other(mud,timber)	corrugated iron or tile	medium	yes	yes	pit latrine			both animals and humans	wrong	yes	yes	yes	other	yes	yes	others	youth and adults	farmers, butchers, sherphers, vet related	cow, sheep, goats, camel	others	yes
50.1893	11.768	48.2968	39.0445	Oldonyiro	Maasai	male	57	married	Muslim	none	0	primary school	150	5	yes	10.2	no	0	0	no	media (radio, Tv, magazine,newspaper)	yes	inside the homestead	yes	1	yes	low standing	other(mud,timber)	other	poor	yes	no	no toilet-use bush	Newspapers & Magazines		both animals and humans	wrong	yes	no	no	other	yes	yes	both men and women	youth and adults	farmers, butchers, sherphers, vet related	cow, sheep, goats, camel	others	no
79.5626	39.53	65.2765	88.589	Merti	Boran	male	55	married	Christian	primary school	7	high school	166.667	8	yes	7.04	no	0	0	no	media (radio, Tv, magazine,newspaper)	yes	outside far from the homestead	yes	1	yes	medium	other(mud,timber)	corrugated iron or tile	medium	yes	yes	pit latrine	Newspapers & Magazines		other	wrong	yes	no	no	other	yes	yes	others	others	farmers, butchers, sherphers, vet related	cow, sheep, goats, camel	newborn animal, young animal	no
72.5188	11.768	73.4571	65.5774	Merti	Boran	male	59	married	Christian	primary school	2	high school	60	8	yes	30.44	no	0	0	no	veterinary doctor	yes	outside far from the homestead	yes	2	yes	medium	other(mud,timber)	corrugated iron or tile	medium	no	yes	no toilet-use bush			both animals and humans	wrong	yes	no	yes	other	yes	yes	others	others	farmers, butchers, sherphers, vet related	cow, sheep, goats, camel	others	yes
77.7326	5.677	67.4722	88.589	Merti	Boran	male	45	married	Christian	none	0	high school	200	6	yes	15.54	no	0	0	no	media (radio, Tv, magazine,newspaper)	yes	outside far from the homestead	yes	2	yes	medium	other(mud,timber)	corrugated iron or tile	medium	no	no	no toilet-use bush	Newspapers & Magazines		other	wrong	yes	no	no	other	yes	yes	others	others	farmers, butchers, sherphers, vet related	cow, sheep, goats, camel	others	no
54.0857	11.893	53.3424	34.92	Ngaremara	Turkana	male	29	married	Muslim	none	0	primary school	150	5	yes	3.02	no	0	0	no	media (radio, Tv, magazine,newspaper)	yes	inside the homestead	yes	1	yes	low standing	other(mud,timber)	corrugated iron or tile	poor	no	no	no toilet-use bush	Newspapers & Magazines		other	wrong	no	no	no	other	yes	yes	others	others	others	cow, sheep, goats, camel	others	yes
56.0341	14.0294	48.6128	84.4645	Kinna	Boran	male	57	married	Christian	none	0	high school	100	6	yes	62.1	no	0	0	no	informal community commn	no	outside far from the homestead	yes	2	yes	medium	other(mud,timber)	corrugated iron or tile	medium	no	yes	pit latrine	Newspapers & Magazines		other	wrong	no	no	yes	other	no	yes	both men and women	youth and adults	farmers, butchers, sherphers, vet related	cow, sheep, goats, camel	newborn animal, young animal	yes
49.3894	11.768	47.6987	57.0446	Oldonyiro	Maasai	male	29	married	Muslim	none	0	primary school	150	5	yes	6.3	no	0	0	no	media (radio, Tv, magazine,newspaper)	yes	inside the homestead	yes	2	yes	low standing	other(mud,timber)	other	poor	no	no	no toilet-use bush	Newspapers & Magazines		both animals and humans	wrong	yes	no	no	other	yes	yes	both men and women	youth and adults	others	cow, sheep, goats, camel	others	yes
61.4145	11.893	62.2075	51.9879	Ngaremara	Turkana	female	27	married	Muslim	none	0	primary school	100	4	yes	1.7	yes	17	0	no	relatives and friends	yes	outside near thehomestead	yes	1	yes	low standing	other(mud,timber)	other	poor	no	no	no toilet-use bush	Elders		other	wrong	no	no	no	other	yes	yes	both men and women	others	others	cow, sheep, goats, camel	others	yes
71.1958	14.0294	67.2508	47.5796	Oldonyiro	Maasai	male	45	married	Muslim	none	0	primary school	200	12	yes	33.82	yes	1	0	no	relatives and friends	yes	inside the homestead	yes	2	yes	low standing	other(mud,timber)	other	poor	no	no	no toilet-use bush	Newspapers & Magazines		both animals and humans	correct	yes	no	no	other	yes	yes	both men and women	others	farmers, butchers, sherphers, vet related	cow, sheep, goats, camel	others	no
45.2217	14.0294	41.1914	69.2041	Merti	Boran	male	64	married	Christian	none	0	primary school	100	6	yes	35.1	no	0	0	no	informal community commn	no	outside far from the homestead	yes	1	yes	medium	other(mud,timber)	corrugated iron or tile	medium	no	no	pit latrine			other	wrong	no	no	no	other	yes	yes	both men and women	others	others	cow, sheep, goats, camel	others	no
33.3543	11.893	22.5916	82.5185	Merti	Boran	female	46	married	Christian	none	0	primary school	200	6	yes	8.9	no	0	0	no	informal community commn	no	outside far from the homestead	yes	1	yes	medium	other(mud,timber)	other	poor	no	no	no toilet-use bush			other	wrong	no	no	no	other	yes	yes	others	others	others	others	others	yes
70.2542	14.1544	69.765	70.718	Kinna	Boran	male	56	married	Christian	none	0	high school	133.333	7	yes	10	no	0	0	no	veterinary doctor	yes	outside near thehomestead	yes	3	yes	low standing	other(mud,timber)	other	poor	no	no	pit latrine			both animals and humans	wrong	yes	yes	yes	other	yes	yes	others	youth and adults	others	cow, sheep, goats, camel	others	yes
73.5756	11.893	69.8239	70.718	Merti	Boran	male	30	married	Christian	primary school	8	primary school	100	4	yes	7.6	no	0	0	no	media (radio, Tv, magazine,newspaper)	yes	outside far from the homestead	yes	1	yes	medium	other(mud,timber)	corrugated iron or tile	medium	no	no	no toilet-use bush			other	correct	no	no	no	other	yes	yes	both men and women	others	farmers, butchers, sherphers, vet related	cow, sheep, goats, camel	others	no
80.1438	11.768	73.8912	71.5211	Oldonyiro	Maasai	female	62	married	Muslim	none	0	high school	100	8	yes	93.4	yes	1	0	no	media (radio, Tv, magazine,newspaper)	yes	inside the homestead	no	0	yes	good	concrete material	slab	good	yes	yes	pit latrine	Newspapers & Magazines		other	wrong	no	no	yes	other	yes	yes	others	others	farmers, butchers, sherphers, vet related	cow, sheep, goats, camel	newborn animal, young animal	no
76.1885	9.06421	65.2765	88.589	Merti	Boran	male	60	married	Christian	none	0	high school	50	6	no	0.4	no	0	0	no	media (radio, Tv, magazine,newspaper)	no	outside far from the homestead	yes	1	yes	medium	other(mud,timber)	corrugated iron or tile	medium	no	yes	pit latrine	Newspapers & Magazines		other	wrong	yes	no	no	other	yes	yes	others	others	farmers, butchers, sherphers, vet related	cow, sheep, goats, camel	newborn animal, young animal	no
75.3118	5.677	66.3396	88.589	Merti	Boran	male	45	married	Christian	none	0	high school	200	6	yes	14.84	no	0	0	no	media (radio, Tv, magazine,newspaper)	yes	outside far from the homestead	yes	1	yes	medium	other(mud,timber)	corrugated iron or tile	medium	no	no	no toilet-use bush	Newspapers & Magazines		other	wrong	yes	no	no	other	yes	no	others	others	farmers, butchers, sherphers, vet related	cow, sheep, goats, camel	others	yes
66.7657	11.893	61.5275	64.6475	Merti	Boran	male	30	married	Christian	primary school	5	primary school	200	6	yes	19.9	yes	34	0	no	media (radio, Tv, magazine,newspaper)	yes	outside far from the homestead	yes	1	yes	medium	other(mud,timber)	corrugated iron or tile	medium	no	no	no toilet-use bush	Newspapers & Magazines		other	wrong	no	no	no	other	yes	yes	others	others	farmers, butchers, sherphers, vet related	cow, sheep, goats, camel	others	yes
66.6958	11.768	60.6246	82.5185	Ngaremara	Turkana	male	48	married	Muslim	none	0	primary school	100	6	yes	8.5	no	0	0	no	media (radio, Tv, magazine,newspaper)	yes	inside the homestead	yes	1	yes	low standing	other(mud,timber)	other	poor	no	no	pit latrine	Newspapers & Magazines		both animals and humans	wrong	no	no	no	other	yes	yes	others	others	farmers, butchers, sherphers, vet related	others	others	yes
71.0867	5.677	59.3243	88.589	Merti	Boran	male	60	married	Christian	none	0	high school	40	7	yes	7.01	no	0	0	no	media (radio, Tv, magazine,newspaper)	yes	outside near thehomestead	yes	1	yes	medium	other(mud,timber)	corrugated iron or tile	medium	no	yes	no toilet-use bush	Newspapers & Magazines		other	wrong	no	no	no	other	yes	no	others	others	farmers, butchers, sherphers, vet related	cow, sheep, goats, camel	others	no
89.2248	11.768	93.2662	53.6501	Oldonyiro	Maasai	male	42	married	Muslim	primary school	9	primary school	233.333	10	yes	66	no	0	0	no	media (radio, Tv, magazine,newspaper)	yes	inside the homestead	yes	2	yes	medium	other(mud,timber)	corrugated iron or tile	medium	no	no	no toilet-use bush	Newspapers & Magazines		both animals and humans	wrong	yes	yes	yes	other	yes	yes	both men and women	others	farmers, butchers, sherphers, vet related	cow, sheep, goats, camel	others	yes
88.5841	11.768	91.1095	53.6501	Oldonyiro	Maasai	male	29	married	Muslim	none	0	none	50	3	yes	14.5	no	0	0	no	media (radio, Tv, magazine,newspaper)	yes	inside the homestead	yes	1	yes	low standing	other(mud,timber)	other	poor	no	no	no toilet-use bush	Newspapers & Magazines		both animals and humans	wrong	yes	no	no	other	yes	yes	both men and women	others	farmers, butchers, sherphers, vet related	cow, sheep, goats, camel	others	yes
44.5647	11.768	37.5171	49.5256	Merti	Boran	male	30	married	Christian	none	0	primary school	250	7	yes	15.8	no	0	0	no	informal community commn	no	outside far from the homestead	yes	1	yes	medium	other(mud,timber)	corrugated iron or tile	medium	no	no	no toilet-use bush			other	wrong	no	no	no	other	yes	yes	both men and women	others	farmers, butchers, sherphers, vet related	cow, sheep, goats, camel	others	no
74.3541	11.768	68.0613	71.5211	Oldonyiro	Maasai	male	60	married	Muslim	none	0	high school	85.7143	13	yes	72.02	yes	15	0	no	RVF patients	yes	inside the homestead	yes	1	yes	medium	concrete material	corrugated iron or tile	medium	no	no	pit latrine	Newspapers & Magazines		other	wrong	yes	no	no	other	yes	yes	both men and women	others	farmers, butchers, sherphers, vet related	cow, sheep, goats, camel	others	no
55.1229	11.768	49.0714	32.974	Ngaremara	Turkana	female	35	married	Muslim	none	0	primary school	100	8	yes	2.2	no	0	0	no	relatives and friends	yes	inside the homestead	yes	1	yes	low standing	other(mud,timber)	corrugated iron or tile	poor	no	no	no toilet-use bush	Elders		other	wrong	no	no	no	other	no	yes	others	others	farmers, butchers, sherphers, vet related	cow, sheep, goats, camel	others	no
67.017	14.1544	65.9624	70.718	Ngaremara	Turkana	male	63	married	Christian	none	0	primary school	100	8	yes	13.5	yes	2	0	no	medics (physician, medical assistant, nurse)	yes	outside far from the homestead	yes	3	yes	low standing	other(mud,timber)	corrugated iron or tile	medium	no	no	no toilet-use bush			both animals and humans	wrong	yes	no	yes	other	yes	yes	both men and women	others	farmers, butchers, sherphers, vet related	cow, sheep, goats, camel	others	yes
55.3181	11.768	50.2339	65.4506	Oldonyiro	Maasai	female	31	widowed	Muslim	none	0	primary school	150	5	yes	10.2	no	0	0	no	relatives and friends	yes	inside the homestead	yes	1	no	low standing	other(mud,timber)	other	poor	no	no	no toilet-use bush	Newspapers & Magazines		both animals and humans	correct	yes	no	no	other	yes	yes	both men and women	others	farmers, butchers, sherphers, vet related	cow, sheep, goats, camel	others	no
74.9034	11.768	77.8887	56.2607	Oldonyiro	Maasai	male	37	married	Muslim	primary school	6	primary school	133.333	7	yes	31.92	no	0	0	no	relatives and friends	yes	inside the homestead	no	0	yes	low standing	other(mud,timber)	other	poor	no	no	no toilet-use bush	Newspapers & Magazines		other	wrong	yes	no	no	other	yes	yes	both men and women	others	farmers, butchers, sherphers, vet related	cow, sheep, goats, camel	others	yes
65.9218	11.893	65.053	32.974	Ngaremara	Turkana	male	68	married	Muslim	none	0	primary school	75	7	yes	10.4	yes	45	0	no	veterinary doctor	yes	outside far from the homestead	yes	1	yes	low standing	other(mud,timber)	other	poor	no	no	no toilet-use bush	Elders		other	wrong	no	no	no	other	yes	yes	others	others	farmers, butchers, sherphers, vet related	cow, sheep, goats, camel	others	yes
50.7775	11.768	44.7542	58.9906	Merti	Boran	male	29	married	Christian	none	0	high school	400	5	yes	4.1	no	0	0	no	informal community commn	no	outside far from the homestead	yes	1	yes	medium	other(mud,timber)	corrugated iron or tile	medium	no	no	no toilet-use bush			other	wrong	no	no	no	other	yes	yes	others	others	farmers, butchers, sherphers, vet related	others	others	no
72.9711	14.1544	72.4824	47.5796	Oldonyiro	Maasai	male	67	married	Muslim	none	0	primary school	125	9	yes	14.91	no	0	0	no	relatives and friends	yes	inside the homestead	yes	3	yes	low standing	other(mud,timber)	other	poor	no	no	no toilet-use bush	Newspapers & Magazines		other	wrong	yes	no	no	other	yes	yes	both men and women	others	farmers, butchers, sherphers, vet related	cow, sheep, goats, camel	newborn animal, young animal	no
73.9109	14.1544	71.8226	88.589	Kinna	Boran	male	62	married	Christian	none	0	high school	150	10	yes	24	no	0	0	no	veterinary doctor	yes	outside far from the homestead	yes	2	yes	medium	other(mud,timber)	corrugated iron or tile	medium	yes	no	pit latrine			both animals and humans	wrong	yes	yes	yes	other	yes	yes	both men and women	youth and adults	farmers, butchers, sherphers, vet related	cow, sheep, goats, camel	others	yes
50.9652	11.893	43.7195	67.9129	Merti	Boran	male	67	married	Christian	none	0	primary school	150	5	yes	3.2	no	0	0	no	informal community commn	no	outside far from the homestead	yes	1	yes	low standing	other(mud,timber)	corrugated iron or tile	poor	no	no	no toilet-use bush			other	wrong	no	no	no	other	yes	yes	both men and women	others	farmers, butchers, sherphers, vet related	cow, sheep, goats, camel	others	yes
46.8425	11.768	43.6371	69.8589	Kinna	Boran	male	42	married	Christian	primary school	5	primary school	100	6	yes	30.8	no	0	0	no	informal community commn	no	outside far from the homestead	yes	1	yes	medium	other(mud,timber)	corrugated iron or tile	medium	no	no	pit latrine	Newspapers & Magazines		other	wrong	no	no	no	other	yes	yes	both men and women	others	farmers, butchers, sherphers, vet related	cow, sheep, goats, camel	others	no
25.2617	14.1544	22.644	54.9413	Merti	Boran	male	30	married	Christian	none	0	primary school	250	7	yes	17.04	no	0	0	no	informal community commn	no	outside far from the homestead	yes	1	yes	medium	other(mud,timber)	corrugated iron or tile	medium	no	no	no toilet-use bush			other	correct	no	no	no	other	yes	yes	others	others	others	others	others	no
78.2207	14.0294	75.432	88.589	Kinna	Boran	male	59	married	Christian	none	0	none	100	6	yes	43	yes	12	0	no	veterinary doctor	yes	outside far from the homestead	yes	2	yes	medium	other(mud,timber)	corrugated iron or tile	medium	yes	no	pit latrine	Newspapers & Magazines		both animals and humans	wrong	yes	yes	yes	other	yes	yes	others	youth and adults	farmers, butchers, sherphers, vet related	cow, sheep, goats, camel	others	yes
48.5297	11.768	45.2472	39.0445	Oldonyiro	Maasai	male	25	married	Muslim	primary school	6	primary school	0	2	yes	118.12	no	0	0	no	media (radio, Tv, magazine,newspaper)	yes	inside the homestead	no	0	yes	low standing	other(mud,timber)	other	poor	no	no	no toilet-use bush	Newspapers & Magazines		other	wrong	yes	no	no	other	yes	no	both men and women	others	others	cow, sheep, goats, camel	others	no
64.8616	14.0294	61.4296	70.718	Kinna	Boran	male	56	married	Christian	primary school	7	high school	80	9	yes	76.3	no	0	0	no	medics (physician, medical assistant, nurse)	yes	outside near thehomestead	yes	3	yes	medium	other(mud,timber)	corrugated iron or tile	medium	yes	yes	pit latrine			both animals and humans	wrong	yes	no	yes	other	no	no	others	others	farmers, butchers, sherphers, vet related	cow, sheep, goats, camel	others	yes
60.9903	11.768	57.3305	49.5256	Merti	Boran	female	28	married	Christian	none	0	high school	500	6	yes	7.2	no	0	0	no	relatives and friends	yes	outside far from the homestead	yes	1	yes	medium	other(mud,timber)	corrugated iron or tile	medium	no	no	no toilet-use bush			other	wrong	no	no	no	other	yes	yes	others	others	farmers, butchers, sherphers, vet related	cow, sheep, goats, camel	others	yes
77.7364	11.768	68.2454	71.5211	Ngaremara	Turkana	male	60	married	Muslim	none	0	none	88.8889	17	yes	132.5	no	0	0	no	relatives and friends	yes	outside far from the homestead	no	0	yes	low standing	other(mud,timber)	other	poor	no	no	no toilet-use bush	Elders		other	correct	no	no	no	other	yes	yes	others	others	farmers, butchers, sherphers, vet related	cow, sheep, goats, camel	others	yes
71.8352	14.1544	70.4177	47.5796	Oldonyiro	Maasai	female	30	single	Muslim	none	0	primary school	200	3	yes	8.3	no	0	0	no	media (radio, Tv, magazine,newspaper)	yes	inside the homestead	no	0	yes	medium	other(mud,timber)	corrugated iron or tile	medium	no	no	no toilet-use bush	Newspapers & Magazines		both animals and humans	wrong	no	no	no	other	yes	yes	both men and women	others	farmers, butchers, sherphers, vet related	cow, sheep, goats, camel	others	yes
84.4456	11.768	92.1791	53.6501	Oldonyiro	Maasai	male	42	married	Muslim	high school	11	high school	400	10	yes	77.9	no	0	0	no	media (radio, Tv, magazine,newspaper)	yes	inside the homestead	yes	3	yes	low standing	other(mud,timber)	other	poor	no	no	no toilet-use bush	Newspapers & Magazines		both animals and humans	wrong	yes	yes	yes	other	yes	yes	both men and women	others	farmers, butchers, sherphers, vet related	cow, sheep, goats, camel	newborn animal, young animal	yes
76.0143	11.893	73.8785	47.5796	Ngaremara	Turkana	male	27	married	Muslim	none	0	primary school	200	6	yes	62.5	yes	100	0	no	relatives and friends	yes	outside near thehomestead	yes	2	yes	low standing	other(mud,timber)	other	poor	no	no	no toilet-use bush	Elders		other	correct	no	no	no	other	yes	yes	both men and women	others	farmers, butchers, sherphers, vet related	cow, sheep, goats, camel	others	yes
71.9906	14.0294	71.8523	32.974	Ngaremara	Turkana	male	39	married	Muslim	primary school	5	primary school	400	10	yes	69.6	yes	40	3	yes	relatives and friends	yes	outside near thehomestead	yes	3	yes	low standing	other(mud,timber)	other	poor	no	no	no toilet-use bush	Newspapers & Magazines		other	wrong	no	no	no	other	yes	yes	both men and women	others	farmers, butchers, sherphers, vet related	cow, sheep, goats, camel	newborn animal, young animal	yes
77.3657	11.768	75.0394	53.6501	Oldonyiro	Maasai	female	20	married	Muslim	primary school	8	college/polytechnic	100	4	yes	10.73	no	0	0	no	media (radio, Tv, magazine,newspaper)	yes	inside the homestead	yes	1	yes	good	concrete material	corrugated iron or tile	good	yes	no	pit latrine	Newspapers & Magazines		other	wrong	yes	no	no	other	yes	yes	others	others	farmers, butchers, sherphers, vet related	cow, sheep, goats, camel	newborn animal, young animal	no
48.2305	11.768	41.6306	66.5935	Merti	Boran	male	47	married	Christian	primary school	4	primary school	100	6	yes	11	no	0	0	no	informal community commn	no	outside near thehomestead	yes	1	yes	medium	other(mud,timber)	corrugated iron or tile	medium	no	yes	no toilet-use bush			other	wrong	no	no	no	other	yes	yes	both men and women	others	farmers, butchers, sherphers, vet related	cow, sheep, goats, camel	others	no
79.8951	5.677	73.3411	88.589	Merti	Boran	female	47	married	Christian	none	0	college/polytechnic	100	6	yes	5.37	no	0	0	no	informal community commn	no	outside far from the homestead	yes	1	yes	medium	other(mud,timber)	corrugated iron or tile	medium	no	no	no toilet-use bush	Newspapers & Magazines		other	wrong	yes	no	no	other	yes	yes	others	others	farmers, butchers, sherphers, vet related	cow, sheep, goats, camel	others	yes
79.7504	9.06421	69.4035	88.589	Merti	Boran	male	55	married	Christian	primary school	7	university	0	3	yes	10.6	no	0	0	no	media (radio, Tv, magazine,newspaper)	yes	outside far from the homestead	yes	1	yes	medium	other(mud,timber)	corrugated iron or tile	medium	no	yes	pit latrine	Newspapers & Magazines		other	wrong	yes	no	no	other	yes	yes	others	others	farmers, butchers, sherphers, vet related	cow, sheep, goats, camel	newborn animal, young animal	no
72.1264	11.768	74.5613	40.3357	Ngaremara	Turkana	male	42	married	Muslim	none	0	none	200	6	yes	60.93	no	0	0	no	relatives and friends	yes	outside far from the homestead	yes	3	yes	low standing	other(mud,timber)	other	poor	no	no	no toilet-use bush	Elders		other	correct	yes	no	no	other	yes	yes	others	others	farmers, butchers, sherphers, vet related	cow, sheep, goats, camel	newborn animal, young animal	yes
61.5979	14.1544	59.9989	49.5256	Merti	Boran	female	64	married	Christian	none	0	primary school	166.667	8	no	0	no	0	0	no	informal community commn	no	other	no	0	yes	medium	other(mud,timber)	corrugated iron or tile	medium	no	no	no toilet-use bush			other	correct	no	no	no	other	yes	yes	both men and women	others	farmers, butchers, sherphers, vet related	cow, sheep, goats, camel	others	yes
88.8355	11.768	96.7169	53.6501	Oldonyiro	Maasai	male	48	married	Muslim	primary school	8	high school	250	7	yes	0	no	0	0	no	media (radio, Tv, magazine,newspaper)	yes	inside the homestead	yes	4	yes	medium	concrete material	corrugated iron or tile	medium	yes	no	pit latrine	Newspapers & Magazines		both animals and humans	wrong	yes	yes	yes	other	yes	yes	both men and women	others	farmers, butchers, sherphers, vet related	cow, sheep, goats, camel	others	yes
74.3156	14.1544	71.5469	71.5211	Oldonyiro	Maasai	female	27	divorced	Muslim	primary school	0	primary school	200	3	yes	2.8	no	0	0	no	media (radio, Tv, magazine,newspaper)	yes	inside the homestead	no	0	yes	medium	other(mud,timber)	corrugated iron or tile	medium	no	no	no toilet-use bush	Newspapers & Magazines		both animals and humans	wrong	yes	no	yes	other	yes	yes	both men and women	others	farmers, butchers, sherphers, vet related	cow, sheep, goats, camel	others	yes
41.9113	11.893	42.0512	40.3357	Oldonyiro	Maasai	male	20	single	Muslim	high school	12	primary school	87.5	15	yes	34.5	no	0	0	no	relatives and friends	yes	outside far from the homestead	yes	3	yes	medium	other(mud,timber)	other	poor	no	no	no toilet-use bush	Newspapers & Magazines		other	wrong	no	no	no	other	yes	yes	both men and women	others	others	cow, sheep, goats, camel	others	no
58.6253	11.893	59.1021	53.6501	Merti	Boran	male	52	married	Christian	primary school	3	high school	80	9	yes	45.57	yes	0	0	no	veterinary doctor	yes	outside far from the homestead	yes	3	yes	medium	other(mud,timber)	corrugated iron or tile	medium	no	no	pit latrine			both animals and humans	wrong	no	no	yes	other	no	no	others	youth and adults	farmers, butchers, sherphers, vet related	cow, sheep, goats, camel	others	yes
45.0102	14.0294	40.9664	42.439	Oldonyiro	Maasai	male	40	married	Muslim	primary school	8	primary school	300	8	yes	109.8	no	0	0	no	media (radio, Tv, magazine,newspaper)	yes	inside the homestead	yes	2	yes	medium	other(mud,timber)	other	medium	no	no	no toilet-use bush	Newspapers & Magazines		both animals and humans	wrong	no	no	no	other	no	yes	others	others	farmers, butchers, sherphers, vet related	cow, sheep, goats, camel	others	no
13.0849	11.893	19.9332	1.29115	Ngaremara	Turkana	male	29	married	Muslim	none	0	high school	200	6	yes	5	no	0	0	no	informal community commn	no	outside near thehomestead	yes	1	yes	low standing	other(mud,timber)	other	poor	no	no	no toilet-use bush	Elders		other	correct	no	no	no	other	yes	yes	others	others	others	others	others	no
74.2585	11.768	68.8179	88.589	Oldonyiro	Maasai	female	31	married	Muslim	none	0	primary school	200	9	yes	6.6	no	0	0	no	media (radio, Tv, magazine,newspaper)	yes	inside the homestead	yes	1	yes	low standing	concrete material	corrugated iron or tile	good	yes	yes	pit latrine	Newspapers & Magazines		other	wrong	no	no	no	other	yes	yes	others	others	farmers, butchers, sherphers, vet related	cow, sheep, goats, camel	others	yes
43.8912	11.768	36.1775	66.5935	Merti	Boran	male	42	married	Christian	primary school	4	primary school	66.6667	5	yes	28.4	no	0	0	no	informal community commn	no	outside far from the homestead	yes	2	yes	medium	other(mud,timber)	corrugated iron or tile	medium	no	no	no toilet-use bush	Newspapers & Magazines		other	wrong	no	no	no	other	yes	yes	others	others	farmers, butchers, sherphers, vet related	cow, sheep, goats, camel	others	no
58.1841	14.1544	58.6713	64.6475	Merti	Boran	male	58	married	Christian	none	0	primary school	133.333	7	yes	50.2	no	0	0	no	medics (physician, medical assistant, nurse)	yes	outside far from the homestead	yes	3	yes	medium	other(mud,timber)	corrugated iron or tile	poor	no	yes	pit latrine			both animals and humans	wrong	yes	yes	yes	other	yes	yes	both men and women	others	farmers, butchers, sherphers, vet related	cow, sheep, goats, camel	others	yes
72.9333	11.768	63.1373	71.5211	Ngaremara	Turkana	male	32	single	Muslim	high school	7	none	0	1	yes	45.8	no	0	0	no	media (radio, Tv, magazine,newspaper)	yes	outside near thehomestead	yes	1	yes	low standing	other(mud,timber)	other	poor	no	no	no toilet-use bush	Newspapers & Magazines		other	wrong	no	no	no	other	yes	no	others	others	farmers, butchers, sherphers, vet related	cow, sheep, goats, camel	others	yes
76.5961	14.1544	73.8785	47.5796	Ngaremara	Turkana	male	20	single	Muslim	none	0	primary school	300	4	yes	44.5	yes	16	0	no	relatives and friends	yes	outside near thehomestead	yes	1	yes	low standing	other(mud,timber)	other	poor	no	no	no toilet-use bush	Elders		other	correct	no	no	no	other	yes	yes	both men and women	others	farmers, butchers, sherphers, vet related	cow, sheep, goats, camel	others	yes
41.6665	14.0294	36.614	54.9413	Merti	Boran	male	38	married	Christian	primary school	6	primary school	150	5	yes	58.1	no	0	0	no	informal community commn	no	outside far from the homestead	yes	1	yes	low standing	other(mud,timber)	other	poor	no	no	no toilet-use bush			other	wrong	no	no	no	other	yes	yes	others	others	farmers, butchers, sherphers, vet related	cow, sheep, goats, camel	others	no
78.4642	5.677	69.6575	88.589	Merti	Boran	male	60	married	Christian	none	0	high school	500	12	yes	51.65	no	0	0	no	relatives and friends	yes	outside near thehomestead	yes	2	yes	medium	other(mud,timber)	corrugated iron or tile	medium	no	yes	no toilet-use bush	Newspapers & Magazines		other	wrong	yes	no	no	other	yes	yes	others	others	farmers, butchers, sherphers, vet related	cow, sheep, goats, camel	others	no
42.3277	14.0294	30.5815	84.4645	Kinna	Boran	male	64	widowed	Christian	none	0	high school	16.6667	7	yes	66.2	yes	0	0	no	informal community commn	no	outside far from the homestead	yes	2	yes	medium	other(mud,timber)	corrugated iron or tile	medium	no	yes	pit latrine			other	wrong	no	no	no	other	yes	yes	others	others	others	cow, sheep, goats, camel	others	no
59.1234	11.893	59.1696	54.9413	Ngaremara	Turkana	male	30	married	Muslim	none	0	primary school	150	10	yes	24	yes	30	0	no	relatives and friends	yes	outside far from the homestead	yes	1	yes	low standing	other(mud,timber)	other	poor	no	no	no toilet-use bush			other	wrong	no	no	no	other	yes	yes	others	others	others	cow, sheep, goats, camel	others	yes
71.0391	14.0294	63.4874	67.3966	Kinna	Boran	male	44	widowed	Christian	primary school	8	high school	0	3	yes	37	no	3	0	no	media (radio, Tv, magazine,newspaper)	yes	outside far from the homestead	yes	1	yes	medium	other(mud,timber)	corrugated iron or tile	medium	no	no	pit latrine	Newspapers & Magazines		other	wrong	no	no	yes	other	yes	yes	both men and women	others	farmers, butchers, sherphers, vet related	cow, sheep, goats, camel	others	no
67.875	11.893	69.8117	32.974	Ngaremara	Turkana	male	45	married	Muslim	none	0	primary school	300	8	yes	31.1	no	0	0	no	relatives and friends	yes	inside the homestead	yes	1	yes	low standing	other(mud,timber)	other	poor	no	no	no toilet-use bush	Elders		other	wrong	no	no	no	other	yes	yes	both men and women	others	farmers, butchers, sherphers, vet related	cow, sheep, goats, camel	others	yes
63.5527	14.0294	56.8903	72.664	Merti	Boran	male	54	married	Christian	primary school	5	primary school	66.6667	5	yes	4.6	no	0	0	no	media (radio, Tv, magazine,newspaper)	yes	outside far from the homestead	yes	1	yes	medium	other(mud,timber)	corrugated iron or tile	medium	no	no	pit latrine			other	wrong	no	no	no	other	yes	no	both men and women	others	farmers, butchers, sherphers, vet related	cow, sheep, goats, camel	others	yes
39.6983	42.2339	43.4754	20.0213	Oldonyiro	Maasai	male	32	married	Muslim	none	0	primary school	150	5	yes	14.14	no	0	0	no	relatives and friends	yes	inside the homestead	yes	2	yes	low standing	other(mud,timber)	other	poor	yes	no	no toilet-use bush	Newspapers & Magazines		other	wrong	yes	no	no	other	no	yes	both men and women	others	others	cow, sheep, goats, camel	others	yes
78.4368	11.768	80.658	53.6501	Oldonyiro	Maasai	male	32	married	Muslim	none	0	none	200	6	yes	60.6	no	0	0	no	media (radio, Tv, magazine,newspaper)	yes	inside the homestead	yes	1	yes	medium	other(mud,timber)	corrugated iron or tile	medium	no	no	no toilet-use bush	Newspapers & Magazines		both animals and humans	wrong	yes	no	no	other	no	yes	both men and women	others	farmers, butchers, sherphers, vet related	cow, sheep, goats, camel	others	yes
71.5132	14.0294	64.8967	91.3287	Kinna	Boran	male	48	married	Christian	none	0	high school	100	10	yes	53	yes	12	0	no	relatives and friends	yes	outside far from the homestead	yes	2	yes	medium	other(mud,timber)	corrugated iron or tile	good	no	no	pit latrine			other	wrong	yes	no	no	other	yes	yes	others	youth and adults	farmers, butchers, sherphers, vet related	cow, sheep, goats, camel	others	yes
90.2354	14.0294	98.0325	53.6501	Oldonyiro	Maasai	male	36	married	Muslim	university	17	university	100	4	yes	76.5	no	0	0	no	media (radio, Tv, magazine,newspaper)	yes	inside the homestead	yes	1	yes	medium	other(mud,timber)	corrugated iron or tile	medium	yes	no	no toilet-use bush	Newspapers & Magazines		other	wrong	yes	yes	yes	other	yes	yes	both men and women	others	farmers, butchers, sherphers, vet related	cow, sheep, goats, camel	others	yes
65.8475	11.893	59.2791	64.6475	Ngaremara	Turkana	male	30	married	Muslim	none	0	primary school	150	5	yes	27.7	yes	66	0	no	veterinary doctor	yes	inside the homestead	yes	1	yes	low standing	other(mud,timber)	corrugated iron or tile	poor	no	no	no toilet-use bush	Elders		other	wrong	no	no	no	other	yes	yes	others	others	farmers, butchers, sherphers, vet related	cow, sheep, goats, camel	others	no
61.6859	11.893	65.1049	56.1124	Merti	Boran	male	59	married	Christian	none	0	high school	120	11	yes	40.19	no	0	0	no	relatives and friends	yes	outside far from the homestead	yes	3	yes	medium	other(mud,timber)	corrugated iron or tile	poor	no	no	pit latrine			both animals and humans	wrong	yes	yes	yes	other	yes	yes	others	others	farmers, butchers, sherphers, vet related	cow, sheep, goats, camel	others	yes
89.967	11.768	97.8434	53.6501	Oldonyiro	Maasai	male	52	married	Muslim	none	0	primary school	300	12	yes	135	no	0	0	no	relatives and friends	yes	inside the homestead	yes	4	yes	medium	other(mud,timber)	corrugated iron or tile	medium	yes	no	no toilet-use bush	Newspapers & Magazines		both animals and humans	wrong	yes	no	no	other	yes	yes	both men and women	others	farmers, butchers, sherphers, vet related	cow, sheep, goats, camel	others	yes
62.1359	14.0294	57.2166	60.31	Oldonyiro	Maasai	male	33	married	Muslim	primary school	2	primary school	150	5	yes	79.31	no	0	0	no	relatives and friends	yes	inside the homestead	yes	2	yes	low standing	other(mud,timber)	other	poor	no	no	no toilet-use bush	Newspapers & Magazines		other	correct	no	no	yes	other	yes	yes	both men and women	others	farmers, butchers, sherphers, vet related	cow, sheep, goats, camel	others	no
81.0436	11.768	76.4249	53.6501	Oldonyiro	Maasai	male	65	married	Muslim	none	0	college/polytechnic	75	7	yes	59.55	yes	20	0	no	media (radio, Tv, magazine,newspaper)	yes	inside the homestead	yes	5	yes	medium	other(mud,timber)	corrugated iron or tile	medium	yes	no	no toilet-use bush	Newspapers & Magazines		other	wrong	no	no	no	other	yes	yes	both men and women	others	farmers, butchers, sherphers, vet related	cow, sheep, goats, camel	others	no
64.6021	14.1544	59.7294	88.589	Kinna	Boran	male	48	married	Christian	primary school	7	high school	60	8	yes	18	no	0	0	no	veterinary doctor	yes	outside far from the homestead	yes	3	yes	low standing	other(mud,timber)	corrugated iron or tile	poor	no	no	pit latrine			both animals and humans	wrong	yes	yes	yes	other	yes	yes	others	others	farmers, butchers, sherphers, vet related	cow, sheep, goats, camel	others	yes
76.1555	28.2273	76.3098	90.535	Kinna	Boran	female	30	divorced	Christian	primary school	7	primary school	100	2	yes	114.3	no	0	0	no	media (radio, Tv, magazine,newspaper)	yes	outside far from the homestead	no	0	yes	medium	other(mud,timber)	corrugated iron or tile	medium	no	no	pit latrine	Newspapers & Magazines		both animals and humans	wrong	no	yes	yes	other	yes	yes	others	others	farmers, butchers, sherphers, vet related	cow, sheep, goats, camel	newborn animal, young animal	no
58.8005	11.893	58.3643	70.718	Merti	Boran	male	61	married	Christian	none	0	primary school	150	10	yes	39.77	yes	3	0	no	veterinary doctor	yes	outside far from the homestead	yes	3	yes	medium	other(mud,timber)	corrugated iron or tile	medium	no	no	pit latrine			both animals and humans	wrong	yes	yes	yes	other	no	no	others	others	farmers, butchers, sherphers, vet related	cow, sheep, goats, camel	others	yes
88.6867	11.768	94.955	53.6501	Oldonyiro	Maasai	male	58	married	Muslim	none	0	primary school	175	11	yes	122.62	no	0	0	no	relatives and friends	yes	inside the homestead	yes	3	yes	low standing	other(mud,timber)	other	poor	no	no	no toilet-use bush	Newspapers & Magazines		other	wrong	yes	no	no	other	yes	yes	both men and women	others	farmers, butchers, sherphers, vet related	cow, sheep, goats, camel	newborn animal, young animal	yes
92.7547	11.768	100	71.5211	Oldonyiro	Maasai	male	30	married	Muslim	university	18	university	150	5	yes	79.5	no	0	0	no	media (radio, Tv, magazine,newspaper)	yes	inside the homestead	yes	1	yes	good	concrete material	corrugated iron or tile	good	yes	no	pit latrine	Newspapers & Magazines		both animals and humans	wrong	yes	yes	yes	other	yes	yes	both men and women	others	farmers, butchers, sherphers, vet related	cow, sheep, goats, camel	others	yes
78.9363	14.0294	77.3792	72.8123	Merti	Boran	female	24	married	Christian	primary school	8	primary school	50	3	yes	31.03	no	0	0	no	media (radio, Tv, magazine,newspaper)	yes	outside far from the homestead	no	0	yes	medium	other(mud,timber)	corrugated iron or tile	medium	no	no	pit latrine	Newspapers & Magazines		other	wrong	no	no	no	other	yes	yes	others	youth and adults	farmers, butchers, sherphers, vet related	cow, sheep, goats, camel	others	yes
78.5026	11.893	73.2184	71.5211	Ngaremara	Turkana	male	45	married	Muslim	none	0	none	200	6	yes	34.6	no	0	0	no	relatives and friends	yes	outside far from the homestead	yes	2	yes	low standing	other(mud,timber)	other	poor	no	no	no toilet-use bush	Elders		other	correct	yes	no	no	other	yes	yes	others	others	farmers, butchers, sherphers, vet related	cow, sheep, goats, camel	others	yes
78.777	25.9659	75.5344	90.535	Merti	Boran	male	20	single	Christian	high school	12	high school	75	7	yes	26.1	no	0	0	no	relatives and friends	yes	outside far from the homestead	yes	1	yes	medium	other(mud,timber)	corrugated iron or tile	medium	no	no	pit latrine	Newspapers & Magazines		other	wrong	yes	no	no	other	yes	yes	others	youth and adults	farmers, butchers, sherphers, vet related	cow, sheep, goats, camel	others	yes
81.2237	11.768	73.9169	71.5211	Oldonyiro	Maasai	female	33	married	Muslim	none	0	primary school	250	7	yes	2.33	no	0	0	no	informal community commn	no	inside the homestead	yes	2	yes	low standing	other(mud,timber)	other	poor	no	no	pit latrine	Newspapers & Magazines		other	correct	no	no	no	other	yes	yes	others	others	farmers, butchers, sherphers, vet related	cow, sheep, goats, camel	newborn animal, young animal	yes
52.135	11.768	50.7368	47.5796	Oldonyiro	Maasai	female	30	married	Muslim	none	0	primary school	350	9	yes	39.47	no	0	0	no	media (radio, Tv, magazine,newspaper)	yes	inside the homestead	yes	2	yes	medium	other(mud,timber)	other	poor	yes	no	no toilet-use bush	Newspapers & Magazines		both animals and humans	wrong	yes	no	no	other	yes	yes	both men and women	others	farmers, butchers, sherphers, vet related	cow, sheep, goats, camel	others	no
78.3976	11.768	85.4728	53.6501	Oldonyiro	Maasai	male	38	married	Muslim	primary school	8	high school	266.667	11	yes	150.26	no	0	0	no	veterinary doctor	yes	inside the homestead	yes	4	yes	medium	other(mud,timber)	corrugated iron or tile	medium	no	no	no toilet-use bush	Newspapers & Magazines		other	wrong	yes	yes	yes	other	no	yes	both men and women	others	farmers, butchers, sherphers, vet related	cow, sheep, goats, camel	newborn animal, young animal	yes
77.8171	11.893	72.0738	71.5211	Ngaremara	Turkana	male	44	married	Muslim	none	0	primary school	250	7	yes	30.43	no	0	0	no	relatives and friends	yes	outside near thehomestead	yes	3	yes	low standing	other(mud,timber)	other	poor	no	no	no toilet-use bush	Elders		other	wrong	yes	no	no	other	yes	yes	others	others	farmers, butchers, sherphers, vet related	cow, sheep, goats, camel	others	yes
79.3308	7.9384	72.8331	88.589	Merti	Boran	male	23	single	Christian	high school	12	high school	166.667	8	yes	29.62	yes	10	0	no	veterinary doctor	yes	outside far from the homestead	yes	1	yes	medium	other(mud,timber)	corrugated iron or tile	medium	no	no	pit latrine	Newspapers & Magazines		other	correct	yes	no	no	other	yes	yes	others	others	farmers, butchers, sherphers, vet related	cow, sheep, goats, camel	others	yes
74.6926	11.893	78.2562	64.6475	Merti	Boran	male	71	married	Christian	none	0	none	100	6	yes	39	no	0	0	no	relatives and friends	yes	outside far from the homestead	yes	2	yes	low standing	other(mud,timber)	corrugated iron or tile	poor	no	yes	pit latrine			both animals and humans	wrong	yes	yes	yes	other	yes	yes	others	youth and adults	farmers, butchers, sherphers, vet related	cow, sheep, goats, camel	others	yes
77.3667	28.2273	73.1007	88.589	Kinna	Boran	female	38	widowed	Christian	high school	2	high school	100	4	yes	22.4	no	0	0	no	media (radio, Tv, magazine,newspaper)	yes	outside far from the homestead	no	0	yes	medium	other(mud,timber)	corrugated iron or tile	medium	no	no	pit latrine	Newspapers & Magazines		other	wrong	yes	yes	no	other	yes	yes	others	others	farmers, butchers, sherphers, vet related	cow, sheep, goats, camel	newborn animal, young animal	no
64.9758	11.893	63.8611	48.8708	Merti	Boran	male	30	married	Christian	none	0	none	100	4	yes	22	no	0	0	no	relatives and friends	yes	outside far from the homestead	yes	1	yes	medium	other(mud,timber)	corrugated iron or tile	medium	no	no	no toilet-use bush			other	wrong	yes	no	no	other	yes	yes	others	others	farmers, butchers, sherphers, vet related	cow, sheep, goats, camel	others	no
67.1597	28.2273	66.1723	53.6501	Kinna	Boran	female	45	married	Christian	primary school	3	high school	150	5	yes	21.4	no	0	0	no	media (radio, Tv, magazine,newspaper)	yes	outside far from the homestead	yes	2	yes	medium	other(mud,timber)	corrugated iron or tile	medium	no	no	no toilet-use bush	Newspapers & Magazines		other	wrong	yes	no	no	other	yes	yes	both men and women	others	farmers, butchers, sherphers, vet related	cow, sheep, goats, camel	newborn animal, young animal	yes
82.9588	11.768	88.7393	53.6501	Oldonyiro	Maasai	male	42	married	Muslim	none	0	primary school	200	6	yes	57.9	no	0	0	no	veterinary doctor	yes	outside far from the homestead	yes	3	yes	low standing	other(mud,timber)	other	poor	no	no	no toilet-use bush	Newspapers & Magazines		both animals and humans	wrong	yes	no	no	other	no	yes	both men and women	others	farmers, butchers, sherphers, vet related	cow, sheep, goats, camel	others	yes
75.0648	14.0294	69.0878	88.589	Kinna	Boran	male	54	married	Christian	none	0	college/polytechnic	60	8	yes	7.7	no	0	0	no	relatives and friends	yes	outside near thehomestead	no	0	yes	medium	other(mud,timber)	corrugated iron or tile	medium	no	no	pit latrine	Newspapers & Magazines		other	wrong	yes	yes	no	other	yes	yes	others	others	farmers, butchers, sherphers, vet related	cow, sheep, goats, camel	newborn animal, young animal	yes
76.5586	14.0294	71.6299	81.8637	Kinna	Boran	male	26	married	Christian	primary school	7	primary school	150	5	yes	37.5	yes	24	0	no	relatives and friends	yes	outside far from the homestead	yes	1	yes	medium	other(mud,timber)	corrugated iron or tile	medium	no	no	pit latrine			other	wrong	yes	no	no	other	yes	yes	others	youth and adults	farmers, butchers, sherphers, vet related	cow, sheep, goats, camel	others	yes
60.8801	15.2802	59.2859	54.9413	Ngaremara	Turkana	male	42	married	Muslim	primary school	8	high school	150	10	yes	22.6	yes	150	0	no	relatives and friends	yes	outside near thehomestead	yes	1	yes	medium	other(mud,timber)	corrugated iron or tile	poor	no	no	no toilet-use bush	Newspapers & Magazines		other	wrong	yes	no	no	other	yes	yes	others	others	farmers, butchers, sherphers, vet related	cow, sheep, goats, camel	others	yes
60.922	11.768	56.0824	70.718	Merti	Boran	male	65	married	Christian	none	0	primary school	50	6	yes	23.04	no	0	0	no	veterinary doctor	yes	other	yes	2	yes	low standing	other(mud,timber)	corrugated iron or tile	poor	no	no	no toilet-use bush	Elders		both animals and humans	wrong	yes	no	yes	other	yes	yes	others	youth and adults	farmers, butchers, sherphers, vet related	cow, sheep, goats, camel	others	yes
61.4248	11.893	59.3833	50.0419	Ngaremara	Turkana	male	34	married	Muslim	none	0	high school	266.667	11	yes	23	yes	40	0	no	relatives and friends	yes	outside near thehomestead	yes	2	yes	medium	other(mud,timber)	corrugated iron or tile	medium	no	yes	no toilet-use bush			other	wrong	no	no	no	other	yes	yes	both men and women	others	others	cow, sheep, goats, camel	others	yes
66.2015	11.893	64.261	82.5185	Merti	Boran	male	62	married	Christian	none	0	college/polytechnic	33.3333	4	yes	4.4	no	0	0	no	veterinary doctor	yes	outside far from the homestead	yes	2	yes	low standing	other(mud,timber)	other	poor	no	no	no toilet-use bush			both animals and humans	wrong	yes	yes	yes	other	yes	no	both men and women	youth and adults	farmers, butchers, sherphers, vet related	cow, sheep, goats, camel	others	yes
63.1336	11.893	63.2563	54.9413	Ngaremara	Turkana	male	36	married	Muslim	none	0	none	150	5	yes	2.75	yes	10	0	no	relatives and friends	yes	outside far from the homestead	yes	1	yes	low standing	other(mud,timber)	other	poor	no	no	no toilet-use bush	Elders		other	correct	no	no	no	other	yes	yes	others	others	farmers, butchers, sherphers, vet related	cow, sheep, goats, camel	others	yes
79.4568	28.2273	81.2591	88.589	Kinna	Boran	male	60	married	Christian	primary school	5	university	162.5	21	yes	123.4	no	0	0	no	media (radio, Tv, magazine,newspaper)	yes	outside far from the homestead	yes	2	yes	good	other(mud,timber)	corrugated iron or tile	good	yes	yes	pit latrine	Newspapers & Magazines		both animals and humans	wrong	yes	yes	no	other	yes	yes	both men and women	others	farmers, butchers, sherphers, vet related	cow, sheep, goats, camel	newborn animal, young animal	no
65.2922	15.1553	59.3481	32.974	Ngaremara	Turkana	male	70	married	Muslim	none	0	high school	160	13	yes	6.6	yes	7	0	no	relatives and friends	yes	inside the homestead	yes	2	yes	low standing	other(mud,timber)	other	poor	no	no	no toilet-use bush	Radio		other	wrong	no	no	no	other	yes	yes	others	others	farmers, butchers, sherphers, vet related	cow, sheep, goats, camel	others	no
67.9158	11.893	66.1039	50.0419	Ngaremara	Turkana	male	29	married	Muslim	none	0	primary school	100	4	yes	31.8	yes	100	0	no	relatives and friends	yes	outside near thehomestead	yes	2	yes	low standing	other(mud,timber)	other	poor	no	no	no toilet-use bush	Elders		other	wrong	no	no	no	other	yes	yes	both men and women	others	farmers, butchers, sherphers, vet related	cow, sheep, goats, camel	others	yes
76.3303	11.768	76.6301	53.6501	Oldonyiro	Maasai	male	31	married	Muslim	none	0	none	200	6	yes	4.4	no	0	0	no	media (radio, Tv, magazine,newspaper)	yes	inside the homestead	no	0	yes	low standing	other(mud,timber)	other	poor	no	no	no toilet-use bush	Newspapers & Magazines		both animals and humans	wrong	no	no	no	other	yes	yes	both men and women	others	farmers, butchers, sherphers, vet related	cow, sheep, goats, camel	newborn animal, young animal	yes
67.6708	28.3523	63.9897	70.718	Kinna	Boran	female	50	widowed	Christian	none	0	high school	0	3	yes	50.7	no	1	0	no	media (radio, Tv, magazine,newspaper)	yes	outside far from the homestead	yes	1	yes	medium	other(mud,timber)	corrugated iron or tile	medium	no	no	no toilet-use bush			both animals and humans	wrong	yes	yes	no	other	yes	yes	others	others	farmers, butchers, sherphers, vet related	cow, sheep, goats, camel	newborn animal, young animal	no
79.2496	14.0294	75.9514	47.5796	Oldonyiro	Maasai	male	60	married	Muslim	none	0	primary school	16.6667	7	yes	12.4	no	0	1	yes	media (radio, Tv, magazine,newspaper)	yes	inside the homestead	yes	1	yes	low standing	other(mud,timber)	other	poor	no	no	no toilet-use bush	Newspapers & Magazines		both animals and humans	correct	yes	no	no	other	yes	yes	both men and women	youth and adults	farmers, butchers, sherphers, vet related	cow, sheep, goats, camel	others	no
25.8591	14.1544	22.6858	54.9413	Merti	Boran	male	56	married	Christian	none	0	college/polytechnic	133.333	7	yes	47.74	no	0	0	no	informal community commn	no	outside far from the homestead	yes	2	yes	medium	other(mud,timber)	corrugated iron or tile	medium	no	no	no toilet-use bush			other	wrong	no	no	no	other	no	no	others	others	farmers, butchers, sherphers, vet related	cow, sheep, goats, camel	others	no
59.1234	11.893	59.1696	54.9413	Ngaremara	Turkana	male	38	married	Muslim	none	0	primary school	60	8	yes	15.3	yes	2	0	no	relatives and friends	yes	outside far from the homestead	yes	3	yes	low standing	other(mud,timber)	other	poor	no	no	no toilet-use bush	Newspapers & Magazines		other	wrong	no	no	no	other	yes	yes	others	others	others	cow, sheep, goats, camel	others	yes
20.3141	11.768	14.5822	50.0419	Merti	Boran	male	48	married	Christian	none	0	primary school	166.667	8	yes	36.2	no	0	0	no	informal community commn	no	outside far from the homestead	yes	2	yes	medium	other(mud,timber)	corrugated iron or tile	poor	no	no	no toilet-use bush	Elders		other	wrong	no	no	no	other	no	no	others	others	others	cow, sheep, goats, camel	others	no
77.4196	5.677	73.783	89.8802	Merti	Boran	female	35	widowed	Christian	none	0	primary school	150	5	yes	10.5	no	0	0	no	media (radio, Tv, magazine,newspaper)	yes	outside near thehomestead	yes	1	no	medium	other(mud,timber)	corrugated iron or tile	medium	no	no	no toilet-use bush	Newspapers & Magazines		other	correct	yes	no	no	other	yes	yes	others	others	farmers, butchers, sherphers, vet related	cow, sheep, goats, camel	others	no
89.9926	11.768	98.8365	53.6501	Oldonyiro	Maasai	male	28	married	Muslim	none	0	primary school	200	6	yes	55.9	no	0	0	no	relatives and friends	yes	inside the homestead	yes	1	yes	low standing	other(mud,timber)	other	poor	no	no	no toilet-use bush	Newspapers & Magazines		both animals and humans	wrong	yes	yes	no	other	yes	yes	both men and women	others	farmers, butchers, sherphers, vet related	cow, sheep, goats, camel	others	yes
75.1509	11.768	73.2834	64.6475	Merti	Boran	male	35	married	Christian	primary school	8	primary school	250	7	yes	10.5	no	0	0	no	RVF patients	yes	outside far from the homestead	yes	1	no	medium	other(mud,timber)	corrugated iron or tile	medium	no	no	pit latrine	Newspapers & Magazines		other	wrong	no	no	no	other	yes	yes	others	others	farmers, butchers, sherphers, vet related	cow, sheep, goats, camel	newborn animal, young animal	yes
80.8276	14.0294	77.4125	53.6501	Oldonyiro	Maasai	male	30	married	Muslim	high school	0	high school	50	3	yes	62.1	no	0	0	no	media (radio, Tv, magazine,newspaper)	yes	inside the homestead	no	0	yes	medium	other(mud,timber)	corrugated iron or tile	medium	no	no	no toilet-use bush	Newspapers & Magazines		other	correct	yes	no	no	other	yes	yes	both men and women	others	farmers, butchers, sherphers, vet related	cow, sheep, goats, camel	others	no
90.4497	11.768	97.4559	53.6501	Oldonyiro	Maasai	male	50	married	Muslim	none	0	high school	400	10	yes	40	no	0	0	no	relatives and friends	yes	inside the homestead	yes	3	yes	low standing	other(mud,timber)	other	poor	no	no	no toilet-use bush	Newspapers & Magazines		both animals and humans	wrong	yes	no	no	other	yes	yes	both men and women	others	farmers, butchers, sherphers, vet related	cow, sheep, goats, camel	others	yes
81.4281	5.677	73.0044	88.589	Merti	Boran	female	35	married	Christian	none	0	primary school	33.3333	4	yes	2.05	no	0	0	no	media (radio, Tv, magazine,newspaper)	yes	outside far from the homestead	yes	1	yes	medium	other(mud,timber)	corrugated iron or tile	medium	no	no	pit latrine	Elders		other	wrong	yes	no	no	other	yes	yes	others	others	farmers, butchers, sherphers, vet related	cow, sheep, goats, camel	others	yes
88.7422	11.768	93.6536	53.6501	Oldonyiro	Maasai	male	39	married	Muslim	primary school	8	primary school	300	8	yes	163.6	no	0	0	no	veterinary doctor	yes	inside the homestead	yes	2	yes	low standing	other(mud,timber)	other	poor	no	no	no toilet-use bush	Newspapers & Magazines		both animals and humans	wrong	yes	yes	yes	other	yes	yes	both men and women	others	farmers, butchers, sherphers, vet related	cow, sheep, goats, camel	others	yes
70.5021	11.768	77.8579	55.5961	Oldonyiro	Maasai	female	38	married	Muslim	primary school	7	primary school	266.667	11	yes	8.22	no	0	0	no	relatives and friends	yes	inside the homestead	yes	2	yes	low standing	other(mud,timber)	other	poor	no	no	no toilet-use bush	Newspapers & Magazines		other	wrong	yes	yes	no	other	yes	no	both men and women	others	farmers, butchers, sherphers, vet related	cow, sheep, goats, camel	newborn animal, young animal	yes
77.9783	11.768	75.9644	87.9342	Oldonyiro	Maasai	female	39	married	Muslim	none	0	primary school	66.6667	10	yes	7.7	no	0	0	no	media (radio, Tv, magazine,newspaper)	yes	inside the homestead	yes	1	yes	low standing	other(mud,timber)	other	poor	no	yes	pit latrine	Newspapers & Magazines		other	wrong	no	no	yes	other	yes	yes	others	others	farmers, butchers, sherphers, vet related	cow, sheep, goats, camel	newborn animal, young animal	yes
69.2448	14.0294	64.8967	52.9953	Kinna	Boran	male	27	married	Christian	primary school	5	primary school	100	4	yes	9.2	yes	9	0	no	relatives and friends	yes	outside far from the homestead	yes	1	no	medium	other(mud,timber)	corrugated iron or tile	good	no	no	pit latrine			other	wrong	yes	no	no	other	yes	yes	others	youth and adults	farmers, butchers, sherphers, vet related	cow, sheep, goats, camel	others	yes
55.3955	11.768	54.8911	42.439	Oldonyiro	Maasai	male	27	married	Muslim	primary school	2	primary school	50	3	yes	9.76	no	0	0	no	relatives and friends	yes	inside the homestead	no	0	yes	low standing	other(mud,timber)	other	poor	no	no	no toilet-use bush	Newspapers & Magazines		other	wrong	yes	no	yes	other	yes	yes	both men and women	others	farmers, butchers, sherphers, vet related	cow, sheep, goats, camel	others	no
72.7339	14.0294	64.8967	97.3992	Kinna	Boran	male	66	married	Christian	none	0	primary school	16.6667	7	yes	24	yes	110	0	no	relatives and friends	yes	outside far from the homestead	yes	1	yes	medium	other(mud,timber)	corrugated iron or tile	good	no	no	pit latrine			other	wrong	yes	no	no	other	yes	yes	others	youth and adults	farmers, butchers, sherphers, vet related	cow, sheep, goats, camel	others	yes
64.2597	11.768	65.8042	64.6475	Merti	Boran	male	53	married	Christian	none	0	primary school	100	6	yes	60.5	yes	0	0	no	relatives and friends	yes	outside far from the homestead	yes	2	yes	low standing	other(mud,timber)	other	poor	no	no	no toilet-use bush	Elders		both animals and humans	wrong	yes	yes	yes	other	no	no	others	youth and adults	farmers, butchers, sherphers, vet related	cow, sheep, goats, camel	others	yes
76.4034	11.768	67.7169	71.5211	Ngaremara	Turkana	female	51	divorced	Muslim	none	0	none	12.5	9	yes	7.7	yes	5	0	no	veterinary doctor	yes	outside near thehomestead	yes	2	yes	low standing	other(mud,timber)	other	poor	no	no	no toilet-use bush	Elders		other	wrong	yes	no	no	other	yes	yes	others	others	farmers, butchers, sherphers, vet related	cow, sheep, goats, camel	others	no
67.1862	11.768	63.7049	64.4063	Ngaremara	Turkana	male	63	married	Muslim	none	0	primary school	300	8	yes	2.8	no	0	0	no	relatives and friends	yes	outside far from the homestead	yes	1	yes	low standing	other(mud,timber)	other	poor	no	no	no toilet-use bush			other	wrong	no	no	no	other	yes	yes	others	others	farmers, butchers, sherphers, vet related	cow, sheep, goats, camel	others	yes
73.506	5.677	72.0738	72.8123	Merti	Boran	male	45	married	Christian	none	0	high school	150	5	yes	16	no	0	0	no	relatives and friends	yes	outside far from the homestead	yes	1	yes	medium	other(mud,timber)	corrugated iron or tile	medium	no	no	no toilet-use bush	Elders		other	wrong	yes	no	no	other	yes	yes	others	others	farmers, butchers, sherphers, vet related	cow, sheep, goats, camel	others	yes
81.1562	11.893	80.2256	88.589	Ngaremara	Turkana	female	60	married	Muslim	none	0	none	0	3	yes	8.1	no	0	0	no	media (radio, Tv, magazine,newspaper)	yes	outside far from the homestead	yes	1	yes	low standing	other(mud,timber)	other	poor	no	no	pit latrine	Newspapers & Magazines		other	wrong	no	no	no	other	yes	yes	both men and women	others	farmers, butchers, sherphers, vet related	cow, sheep, goats, camel	others	yes
78.2052	11.768	71.7232	65.4506	Oldonyiro	Maasai	female	46	married	Muslim	none	0	college/polytechnic	66.6667	10	yes	10.92	yes	20	0	no	media (radio, Tv, magazine,newspaper)	yes	inside the homestead	yes	1	yes	medium	concrete material	corrugated iron or tile	medium	yes	yes	pit latrine	Newspapers & Magazines		other	wrong	no	no	yes	other	yes	yes	others	others	farmers, butchers, sherphers, vet related	cow, sheep, goats, camel	newborn animal, young animal	yes
85.2622	11.768	93.8183	53.6501	Oldonyiro	Maasai	male	48	married	Muslim	none	0	primary school	400	10	yes	155.02	no	0	0	no	relatives and friends	yes	inside the homestead	yes	4	yes	medium	other(mud,timber)	corrugated iron or tile	medium	yes	no	no toilet-use bush	Newspapers & Magazines		both animals and humans	wrong	yes	yes	no	other	yes	yes	both men and women	others	farmers, butchers, sherphers, vet related	cow, sheep, goats, camel	newborn animal, young animal	yes
60.8329	11.768	59.1696	54.9413	Ngaremara	Turkana	male	54	married	Muslim	none	0	high school	125	9	yes	6.8	yes	10	0	no	relatives and friends	yes	outside near thehomestead	yes	1	yes	low standing	other(mud,timber)	other	poor	no	no	no toilet-use bush			other	wrong	no	no	no	other	yes	yes	others	others	others	cow, sheep, goats, camel	others	yes
89.9302	14.0294	97.9496	53.6501	Oldonyiro	Maasai	male	46	married	Muslim	university	17	university	200	6	yes	161.5	no	0	0	no	veterinary doctor	yes	inside the homestead	yes	1	yes	good	other(mud,timber)	corrugated iron or tile	good	yes	yes	pit latrine	Newspapers & Magazines		other	wrong	yes	yes	yes	other	yes	yes	both men and women	others	farmers, butchers, sherphers, vet related	cow, sheep, goats, camel	newborn animal, young animal	yes
86.5026	8.35614	74.6952	97.3992	Kinna	Boran	female	36	widowed	Christian	primary school	7	high school	33.3333	4	yes	9.7	yes	3	0	no	media (radio, Tv, magazine,newspaper)	yes	outside far from the homestead	no	0	yes	medium	other(mud,timber)	corrugated iron or tile	good	no	yes	pit latrine	Newspapers & Magazines		both animals and humans	wrong	yes	no	no	other	yes	yes	others	youth and adults	farmers, butchers, sherphers, vet related	cow, sheep, goats, camel	others	yes
79.7684	11.893	82.0022	70.718	Ngaremara	Turkana	female	66	married	Muslim	none	0	primary school	100	6	yes	12.59	no	0	0	no	informal community commn	no	outside near thehomestead	yes	2	yes	low standing	other(mud,timber)	other	poor	no	no	pit latrine	Elders		other	wrong	yes	no	no	other	yes	yes	both men and women	others	farmers, butchers, sherphers, vet related	cow, sheep, goats, camel	others	yes
61.5919	14.0294	56.7142	64.4063	Ngaremara	Turkana	male	54	married	Muslim	none	0	high school	266.667	11	yes	5.7	yes	20	0	no	relatives and friends	yes	outside far from the homestead	yes	1	yes	medium	other(mud,timber)	other	poor	no	no	no toilet-use bush			other	wrong	yes	no	no	other	yes	yes	others	others	farmers, butchers, sherphers, vet related	cow, sheep, goats, camel	others	yes
93.3583	51.9528	75.0752	53.6501	Oldonyiro	Maasai	female	42	widowed	Muslim	primary school	8	college/polytechnic	33.3333	4	yes	33.5	no	0	0	no	relatives and friends	yes	inside the homestead	yes	1	yes	good	concrete material	corrugated iron or tile	good	yes	yes	pit latrine	Newspapers & Magazines		other	correct	yes	no	yes	other	yes	yes	others	others	farmers, butchers, sherphers, vet related	cow, sheep, goats, camel	others	yes
79.0093	11.893	80.2256	70.718	Ngaremara	Turkana	female	80	married	Muslim	none	0	none	0	4	yes	5.2	no	0	0	no	media (radio, Tv, magazine,newspaper)	yes	outside far from the homestead	no	0	yes	low standing	other(mud,timber)	other	poor	no	no	pit latrine	Newspapers & Magazines		other	wrong	no	no	no	other	yes	yes	both men and women	others	farmers, butchers, sherphers, vet related	cow, sheep, goats, camel	others	yes
82.8717	58.6931	75.9249	88.589	Kinna	Boran	male	47	married	Christian	none	0	high school	150	5	yes	33.1	no	0	0	no	media (radio, Tv, magazine,newspaper)	yes	outside far from the homestead	no	0	yes	medium	other(mud,timber)	corrugated iron or tile	medium	no	yes	pit latrine	Newspapers & Magazines		other	wrong	yes	yes	no	other	yes	yes	others	others	farmers, butchers, sherphers, vet related	cow, sheep, goats, camel	newborn animal, young animal	no
79.5957	11.768	69.0999	88.589	Merti	Boran	male	24	married	Christian	none	0	none	0	2	yes	20.5	no	0	0	no	relatives and friends	yes	outside near thehomestead	yes	1	no	low standing	other(mud,timber)	other	poor	no	yes	no toilet-use bush	Newspapers & Magazines		other	wrong	yes	no	no	other	yes	yes	others	others	farmers, butchers, sherphers, vet related	cow, sheep, goats, camel	others	yes
77.5476	5.677	70.5186	88.589	Merti	Boran	female	60	married	Christian	none	0	primary school	150	5	yes	21.44	no	0	0	no	media (radio, Tv, magazine,newspaper)	yes	outside far from the homestead	yes	1	yes	medium	other(mud,timber)	corrugated iron or tile	medium	no	no	pit latrine	Newspapers & Magazines		other	wrong	yes	no	no	other	yes	yes	others	others	farmers, butchers, sherphers, vet related	cow, sheep, goats, camel	others	yes
78.1675	25.9659	75.9249	71.5211	Kinna	Boran	female	50	divorced	Christian	high school	14	high school	100	6	yes	28.5	no	0	0	no	media (radio, Tv, magazine,newspaper)	yes	outside far from the homestead	no	0	yes	medium	other(mud,timber)	corrugated iron or tile	medium	no	no	pit latrine	Newspapers & Magazines		other	wrong	yes	yes	no	other	yes	yes	others	others	farmers, butchers, sherphers, vet related	cow, sheep, goats, camel	newborn animal, young animal	no
43.9568	14.0294	36.3104	64.7958	Oldonyiro	Maasai	male	25	single	Muslim	primary school	11	primary school	200	6	yes	6.4	no	0	0	no	media (radio, Tv, magazine,newspaper)	no	inside the homestead	yes	10	yes	good	other(mud,timber)	corrugated iron or tile	medium	yes	no	no toilet-use bush	Newspapers & Magazines		both animals and humans	wrong	no	no	no	other	yes	no	both men and women	others	farmers, butchers, sherphers, vet related	cow, sheep, goats, camel	others	no
73.1314	14.0294	69.1379	87.9342	Kinna	Boran	male	43	married	Christian	none	0	primary school	200	6	yes	13.3	yes	17	0	no	relatives and friends	yes	outside far from the homestead	yes	1	yes	medium	other(mud,timber)	corrugated iron or tile	medium	no	no	pit latrine	Elders		other	wrong	yes	no	no	other	yes	yes	others	youth and adults	farmers, butchers, sherphers, vet related	cow, sheep, goats, camel	others	yes
67.5521	14.0294	66.4051	88.589	Kinna	Boran	male	67	married	Christian	none	0	high school	50	6	yes	43.7	no	0	0	no	relatives and friends	yes	outside far from the homestead	yes	2	yes	medium	other(mud,timber)	corrugated iron or tile	poor	no	yes	pit latrine			both animals and humans	wrong	yes	yes	yes	other	no	no	others	others	farmers, butchers, sherphers, vet related	cow, sheep, goats, camel	others	yes
82.7114	11.768	80.2256	80.9861	Ngaremara	Turkana	male	86	married	Muslim	none	0	high school	300	8	yes	6.13	no	0	0	no	RVF patients	yes	outside far from the homestead	yes	3	yes	low standing	other(mud,timber)	other	poor	no	no	pit latrine	Newspapers & Magazines		other	wrong	no	no	no	other	yes	yes	both men and women	others	farmers, butchers, sherphers, vet related	cow, sheep, goats, camel	others	yes
59.6762	11.768	55.2709	54.9413	Merti	Boran	male	50	married	Christian	none	0	primary school	166.667	8	yes	7.96	yes	8	0	no	relatives and friends	yes	outside far from the homestead	yes	1	yes	medium	other(mud,timber)	corrugated iron or tile	medium	no	no	no toilet-use bush			other	wrong	yes	no	no	other	yes	yes	others	others	farmers, butchers, sherphers, vet related	cow, sheep, goats, camel	others	no
67.5679	11.768	60.2308	84.4645	Merti	Boran	male	64	married	Christian	none	0	primary school	400	5	yes	25.3	no	0	0	no	veterinary doctor	yes	outside far from the homestead	yes	0	yes	medium	other(mud,timber)	corrugated iron or tile	medium	no	no	pit latrine			other	wrong	no	no	no	other	yes	yes	others	others	farmers, butchers, sherphers, vet related	cow, sheep, goats, camel	others	yes
68.1806	14.0294	61.8229	67.2581	Kinna	Boran	male	56	married	Christian	primary school	7	high school	100	10	yes	23.9	yes	43	0	no	relatives and friends	yes	outside far from the homestead	yes	1	yes	medium	other(mud,timber)	corrugated iron or tile	good	no	no	pit latrine			other	wrong	yes	no	no	other	yes	yes	others	youth and adults	farmers, butchers, sherphers, vet related	cow, sheep, goats, camel	others	yes
58.3917	11.893	56.9843	54.9413	Ngaremara	Turkana	male	30	married	Muslim	none	0	primary school	100	4	yes	24.1	yes	2	0	no	relatives and friends	yes	outside near thehomestead	yes	1	yes	low standing	other(mud,timber)	other	poor	no	no	no toilet-use bush	Newspapers & Magazines		other	wrong	no	no	no	other	yes	yes	others	others	others	cow, sheep, goats, camel	others	yes
11.6579	14.0294	7.32006e-09	64.6475	Merti	Boran	male	62	married	Christian	none	0	primary school	85.7143	13	yes	54.9	no	0	0	no	informal community commn	no	outside far from the homestead	yes	4	yes	medium	other(mud,timber)	corrugated iron or tile	medium	no	yes	pit latrine	Elders		other	wrong	no	no	no	other	no	no	others	others	others	others	others	no
59.1234	11.893	59.1696	54.9413	Ngaremara	Turkana	male	56	married	Muslim	none	0	none	133.333	7	yes	30.44	yes	6	0	no	relatives and friends	yes	outside far from the homestead	yes	1	yes	low standing	other(mud,timber)	other	poor	no	no	no toilet-use bush	Newspapers & Magazines		other	wrong	no	no	no	other	yes	yes	others	others	others	cow, sheep, goats, camel	others	yes
58.2017	5.80195	58.8762	54.9413	Ngaremara	Turkana	male	42	married	Muslim	none	0	primary school	20	6	yes	16.1	yes	6	0	no	relatives and friends	yes	outside far from the homestead	yes	1	yes	low standing	other(mud,timber)	other	poor	no	no	no toilet-use bush	Newspapers & Magazines		other	wrong	no	no	no	other	yes	yes	others	others	others	cow, sheep, goats, camel	others	yes
57.0092	11.768	48.1102	73.4671	Merti	Boran	female	38	married	Christian	none	0	primary school	500	12	yes	16.2	no	0	0	no	informal community commn	no	outside near thehomestead	yes	2	yes	medium	other(mud,timber)	corrugated iron or tile	medium	no	yes	pit latrine			other	correct	no	no	no	other	yes	yes	both men and women	others	others	cow, sheep, goats, camel	others	no
42.76	14.0294	35.2859	67.3966	Merti	Boran	male	54	married	Christian	high school	18	high school	75	7	yes	2	no	0	0	no	informal community commn	no	outside far from the homestead	yes	2	yes	medium	other(mud,timber)	corrugated iron or tile	medium	no	no	pit latrine			other	wrong	no	no	no	other	yes	yes	both men and women	others	others	cow, sheep, goats, camel	others	yes
66.2299	14.0294	61.9381	81.8637	Kinna	Boran	male	56	married	Christian	none	0	high school	800	18	yes	92	yes	18	0	no	relatives and friends	yes	outside far from the homestead	yes	1	yes	medium	other(mud,timber)	corrugated iron or tile	medium	no	no	pit latrine			other	wrong	no	yes	no	other	yes	no	others	others	farmers, butchers, sherphers, vet related	cow, sheep, goats, camel	others	yes
76.9574	58.6931	70.4325	82.5185	Kinna	Boran	male	57	married	Christian	primary school	4	high school	66.6667	10	yes	16	yes	0	0	no	media (radio, Tv, magazine,newspaper)	yes	outside far from the homestead	no	0	yes	medium	other(mud,timber)	corrugated iron or tile	medium	no	no	no toilet-use bush	Newspapers & Magazines		both animals and humans	wrong	yes	yes	no	other	yes	yes	both men and women	others	farmers, butchers, sherphers, vet related	cow, sheep, goats, camel	newborn animal, young animal	no
66.8445	14.0294	63.6328	54.9413	Merti	Boran	male	42	married	Christian	primary school	8	college/polytechnic	0	5	yes	2.05	yes	3	0	no	relatives and friends	yes	outside far from the homestead	yes	1	yes	medium	other(mud,timber)	corrugated iron or tile	good	no	yes	pit latrine			other	wrong	no	no	no	other	yes	yes	others	others	farmers, butchers, sherphers, vet related	cow, sheep, goats, camel	others	no
80.4769	7.9384	73.3411	88.589	Merti	Boran	female	40	married	Christian	none	0	college/polytechnic	200	3	yes	4.5	no	0	0	no	media (radio, Tv, magazine,newspaper)	yes	outside far from the homestead	no	0	yes	medium	other(mud,timber)	corrugated iron or tile	medium	no	yes	pit latrine	Elders		other	wrong	yes	no	no	other	yes	yes	others	others	farmers, butchers, sherphers, vet related	cow, sheep, goats, camel	others	yes
79.4091	5.677	69.4863	88.589	Merti	Boran	male	54	married	Christian	none	0	college/polytechnic	100	8	yes	7.1	yes	0	0	no	relatives and friends	yes	other	yes	1	yes	medium	other(mud,timber)	corrugated iron or tile	medium	no	no	no toilet-use bush	Elders		other	wrong	yes	no	no	other	yes	yes	others	others	farmers, butchers, sherphers, vet related	cow, sheep, goats, camel	others	no
58.1622	11.893	56.6908	54.9413	Ngaremara	Turkana	male	32	married	Muslim	none	0	none	100	4	yes	4	yes	8	0	no	relatives and friends	yes	outside far from the homestead	yes	1	yes	low standing	other(mud,timber)	corrugated iron or tile	poor	no	no	no toilet-use bush	Elders		other	wrong	no	no	no	other	yes	yes	others	others	others	cow, sheep, goats, camel	others	yes
75.5702	14.0294	74.9815	70.718	Kinna	Boran	male	65	married	Christian	none	0	university	133.333	14	yes	136.4	no	0	0	no	medics (physician, medical assistant, nurse)	yes	outside far from the homestead	yes	4	yes	medium	other(mud,timber)	corrugated iron or tile	medium	no	yes	pit latrine			both animals and humans	wrong	yes	yes	yes	other	yes	yes	others	youth and adults	farmers, butchers, sherphers, vet related	cow, sheep, goats, camel	others	yes
82.3254	5.677	85.0383	73.4671	Oldonyiro	Maasai	female	22	married	Muslim	primary school	6	primary school	100	4	yes	8.3	no	0	0	no	media (radio, Tv, magazine,newspaper)	yes	outside near thehomestead	yes	1	yes	medium	concrete material	corrugated iron or tile	medium	no	no	pit latrine	Newspapers & Magazines		other	wrong	no	no	yes	other	yes	yes	others	others	farmers, butchers, sherphers, vet related	cow, sheep, goats, camel	newborn animal, young animal	yes
79.4165	14.0294	75.1429	71.5211	Merti	Boran	male	76	married	Christian	none	0	college/polytechnic	400	5	yes	16.26	no	0	0	no	RVF patients	yes	outside far from the homestead	no	0	yes	medium	other(mud,timber)	corrugated iron or tile	medium	no	yes	pit latrine	Newspapers & Magazines		other	wrong	yes	no	no	other	yes	yes	others	others	farmers, butchers, sherphers, vet related	cow, sheep, goats, camel	others	yes
67.9735	14.1544	69.2293	88.589	Kinna	Boran	male	64	divorced	Christian	none	0	none	250	7	yes	51.7	no	0	0	no	relatives and friends	yes	outside far from the homestead	yes	2	yes	medium	other(mud,timber)	corrugated iron or tile	poor	no	yes	pit latrine			both animals and humans	wrong	yes	yes	yes	other	no	no	others	others	farmers, butchers, sherphers, vet related	cow, sheep, goats, camel	others	yes
82.8523	58.6931	76.6785	88.589	Kinna	Boran	male	38	married	Christian	primary school	4	primary school	300	4	yes	72	no	0	0	no	media (radio, Tv, magazine,newspaper)	yes	outside far from the homestead	no	0	yes	medium	other(mud,timber)	corrugated iron or tile	medium	no	yes	pit latrine	Radio		both animals and humans	wrong	yes	yes	no	other	yes	yes	others	others	farmers, butchers, sherphers, vet related	cow, sheep, goats, camel	newborn animal, young animal	no
77.4321	11.768	75.0909	47.5796	Oldonyiro	Maasai	male	62	single	Muslim	none	0	primary school	50	6	yes	8.47	no	0	0	no	media (radio, Tv, magazine,newspaper)	yes	inside the homestead	yes	1	yes	low standing	other(mud,timber)	corrugated iron or tile	poor	no	no	no toilet-use bush	Newspapers & Magazines		both animals and humans	correct	yes	no	no	other	yes	yes	others	others	farmers, butchers, sherphers, vet related	cow, sheep, goats, camel	others	no
46.7515	11.893	46.4242	54.9413	Ngaremara	Turkana	male	45	married	Muslim	none	0	primary school	100	10	yes	0.8	yes	3	0	no	relatives and friends	yes	outside near thehomestead	yes	1	yes	low standing	other(mud,timber)	other	poor	no	no	no toilet-use bush	Elders		other	wrong	no	no	no	other	no	no	others	others	others	cow, sheep, goats, camel	others	yes
58.8938	11.893	58.8762	54.9413	Ngaremara	Turkana	male	48	married	Muslim	none	0	none	100	4	yes	10	yes	3	0	no	relatives and friends	yes	outside near thehomestead	yes	1	yes	low standing	other(mud,timber)	other	poor	no	no	no toilet-use bush			other	wrong	no	no	no	other	yes	yes	others	others	others	cow, sheep, goats, camel	others	yes
76.1885	9.06421	65.2765	88.589	Merti	Boran	male	50	single	Christian	none	0	college/polytechnic	150	5	yes	21.8	no	0	0	no	relatives and friends	yes	outside far from the homestead	no	0	yes	low standing	other(mud,timber)	other	poor	no	yes	pit latrine	Newspapers & Magazines		other	wrong	yes	no	no	other	yes	yes	others	others	farmers, butchers, sherphers, vet related	cow, sheep, goats, camel	newborn animal, young animal	no
85.3518	28.2273	85.2678	88.589	Kinna	Boran	male	41	married	Christian	high school	11	high school	80	9	yes	24.5	no	0	0	no	media (radio, Tv, magazine,newspaper)	yes	outside far from the homestead	no	0	yes	medium	other(mud,timber)	corrugated iron or tile	medium	no	yes	pit latrine			both animals and humans	wrong	yes	no	yes	other	yes	yes	others	others	farmers, butchers, sherphers, vet related	cow, sheep, goats, camel	newborn animal, young animal	yes
33.1501	14.0294	35.7882	15.5355	Oldonyiro	Maasai	male	61	married	Muslim	none	0	primary school	175	11	yes	4.9	no	0	0	no	relatives and friends	yes	inside the homestead	yes	2	yes	low standing	other(mud,timber)	other	poor	yes	yes	no toilet-use bush	Newspapers & Magazines		other	wrong	yes	yes	no	other	no	no	both men and women	others	farmers, butchers, sherphers, vet related	cow, sheep, goats, camel	others	no
57.4701	5.80195	56.6908	54.9413	Ngaremara	Turkana	male	27	married	Muslim	none	0	none	200	6	yes	0.7	yes	2	0	no	relatives and friends	yes	outside far from the homestead	yes	1	yes	low standing	other(mud,timber)	other	poor	no	no	no toilet-use bush	Newspapers & Magazines		other	wrong	no	no	no	other	yes	yes	others	others	others	cow, sheep, goats, camel	others	yes
26.7683	14.0294	21.0992	64.4063	Merti	Boran	male	58	married	Christian	none	0	high school	100	4	yes	42.9	no	0	0	no	informal community commn	no	outside far from the homestead	yes	1	yes	medium	other(mud,timber)	corrugated iron or tile	medium	no	no	no toilet-use bush			other	wrong	no	no	no	other	yes	yes	others	others	others	others	others	no
55.1229	11.768	49.0714	32.974	Ngaremara	Turkana	male	36	married	Muslim	none	0	primary school	100	8	yes	1.7	no	0	0	no	relatives and friends	yes	inside the homestead	yes	1	yes	low standing	other(mud,timber)	corrugated iron or tile	poor	no	no	no toilet-use bush			other	wrong	no	no	no	other	no	yes	others	others	farmers, butchers, sherphers, vet related	cow, sheep, goats, camel	others	no
73.9095	14.0294	69.738	63.9927	Kinna	Boran	male	24	single	Christian	primary school	7	primary school	0	1	yes	14.1	yes	50	0	no	relatives and friends	yes	outside far from the homestead	yes	1	yes	medium	other(mud,timber)	corrugated iron or tile	good	no	no	pit latrine			other	wrong	yes	no	no	other	yes	yes	others	youth and adults	farmers, butchers, sherphers, vet related	cow, sheep, goats, camel	others	yes
64.6152	14.0294	55.9722	53.6501	Merti	Boran	male	48	married	Christian	none	0	high school	50	6	yes	6	yes	6	0	no	relatives and friends	yes	outside far from the homestead	yes	1	yes	medium	other(mud,timber)	corrugated iron or tile	medium	no	no	no toilet-use bush			other	wrong	no	no	no	other	yes	no	others	others	farmers, butchers, sherphers, vet related	cow, sheep, goats, camel	others	yes
28.3148	14.0294	17.2856	99.3452	Merti	Boran	male	38	married	Christian	primary school	3	primary school	250	7	yes	7.5	no	0	0	no	informal community commn	no	outside near thehomestead	yes	1	yes	medium	other(mud,timber)	corrugated iron or tile	medium	no	yes	no toilet-use bush			other	correct	no	no	no	other	yes	no	others	others	others	others	others	no
82.3256	14.1544	80.9438	88.589	Oldonyiro	Maasai	female	67	widowed	Muslim	none	0	primary school	20	6	yes	1.83	yes	2	0	no	media (radio, Tv, magazine,newspaper)	yes	inside the homestead	yes	2	yes	low standing	other(mud,timber)	other	poor	no	yes	pit latrine	Newspapers & Magazines		other	wrong	yes	no	no	other	yes	yes	both men and women	others	farmers, butchers, sherphers, vet related	cow, sheep, goats, camel	newborn animal, young animal	yes
61.4139	11.893	59.7341	48.8708	Merti	Boran	male	72	married	Christian	none	0	primary school	0	7	yes	8.33	yes	8	0	no	relatives and friends	yes	outside far from the homestead	no	0	yes	medium	other(mud,timber)	corrugated iron or tile	medium	no	no	no toilet-use bush			other	wrong	yes	no	no	other	yes	yes	others	others	farmers, butchers, sherphers, vet related	cow, sheep, goats, camel	others	no
58.1221	11.893	57.0267	54.9413	Ngaremara	Turkana	male	25	single	Muslim	none	0	none	0	2	yes	10.9	yes	8	0	no	relatives and friends	yes	outside near thehomestead	yes	1	yes	low standing	other(mud,timber)	other	poor	no	no	no toilet-use bush	Newspapers & Magazines		other	wrong	no	no	no	other	yes	no	others	others	farmers, butchers, sherphers, vet related	cow, sheep, goats, camel	others	yes
4.61095	11.768	2.18536	51.3331	Merti	Boran	male	45	married	Christian	none	0	primary school	80	9	yes	45.3	no	0	0	no	informal community commn	no	outside far from the homestead	yes	1	yes	medium	other(mud,timber)	corrugated iron or tile	poor	no	no	no toilet-use bush			other	wrong	no	no	no	other	no	no	others	others	others	others	others	no
78.5487	11.893	74.2592	71.5211	Ngaremara	Turkana	female	60	widowed	Muslim	none	0	none	150	10	yes	16.53	yes	40	0	no	relatives and friends	yes	outside near thehomestead	yes	3	yes	low standing	other(mud,timber)	other	poor	no	no	no toilet-use bush	Elders		other	wrong	yes	no	no	other	yes	yes	others	others	farmers, butchers, sherphers, vet related	cow, sheep, goats, camel	others	yes
72.1597	14.0294	61.4119	90.535	Kinna	Boran	male	60	married	Christian	none	0	primary school	50	6	yes	27.5	yes	17	0	no	relatives and friends	yes	outside far from the homestead	yes	2	yes	medium	other(mud,timber)	corrugated iron or tile	good	no	no	pit latrine			other	correct	yes	no	no	other	yes	yes	others	youth and adults	farmers, butchers, sherphers, vet related	cow, sheep, goats, camel	others	yes
29.2224	14.0294	24.9845	54.9413	Merti	Boran	male	81	widowed	Christian	none	0	high school	0	3	yes	6	no	0	0	no	informal community commn	no	outside far from the homestead	yes	1	yes	low standing	other(mud,timber)	other	poor	no	no	no toilet-use bush			other	wrong	no	no	no	other	yes	yes	others	others	others	others	others	no
66.0236	11.893	67.4819	71.5211	Oldonyiro	Maasai	male	30	married	Muslim	none	0	none	100	4	yes	14.45	no	0	0	no	media (radio, Tv, magazine,newspaper)	yes	inside the homestead	yes	1	yes	medium	other(mud,timber)	corrugated iron or tile	medium	no	no	pit latrine	Newspapers & Magazines		other	correct	no	no	no	other	yes	yes	both men and women	others	farmers, butchers, sherphers, vet related	cow, sheep, goats, camel	others	yes
79.6417	11.893	79.2657	88.589	Ngaremara	Turkana	female	20	married	Muslim	none	0	none	150	5	yes	5.52	no	0	0	no	media (radio, Tv, magazine,newspaper)	yes	outside far from the homestead	yes	2	yes	low standing	other(mud,timber)	other	poor	no	no	pit latrine	Newspapers & Magazines		other	wrong	no	no	yes	other	yes	yes	both men and women	others	farmers, butchers, sherphers, vet related	cow, sheep, goats, camel	others	yes
80.4015	11.768	77.5835	70.718	Merti	Boran	male	28	single	Christian	university	15	college/polytechnic	0	1	yes	20	no	0	0	no	relatives and friends	yes	outside far from the homestead	no	0	no	medium	other(mud,timber)	corrugated iron or tile	medium	yes	yes	pit latrine	Newspapers & Magazines		other	wrong	no	no	no	other	yes	yes	others	others	farmers, butchers, sherphers, vet related	cow, sheep, goats, camel	newborn animal, young animal	yes
80.5827	11.768	73.6333	88.589	Merti	Boran	female	55	married	Christian	none	0	none	350	9	yes	9.4	no	0	0	no	informal community commn	no	outside near thehomestead	yes	1	yes	medium	other(mud,timber)	corrugated iron or tile	medium	no	no	pit latrine	Newspapers & Magazines		other	wrong	no	no	no	other	yes	yes	both men and women	others	farmers, butchers, sherphers, vet related	cow, sheep, goats, camel	others	no
54.6002	11.893	52.5639	54.9413	Ngaremara	Turkana	male	56	married	Muslim	none	0	primary school	350	9	yes	9.4	yes	6	0	no	relatives and friends	yes	outside far from the homestead	yes	1	yes	low standing	other(mud,timber)	other	poor	no	no	no toilet-use bush	Elders		other	wrong	no	no	no	other	yes	yes	others	others	others	cow, sheep, goats, camel	others	yes
79.7588	11.768	80.1778	70.8663	Oldonyiro	Maasai	male	29	married	Muslim	high school	14	college/polytechnic	150	5	yes	58.22	no	0	0	no	media (radio, Tv, magazine,newspaper)	yes	inside the homestead	yes	1	yes	good	concrete material	corrugated iron or tile	good	yes	yes	pit latrine	Newspapers & Magazines		other	correct	yes	no	no	other	yes	yes	both men and women	others	farmers, butchers, sherphers, vet related	cow, sheep, goats, camel	others	yes
80.3467	25.9659	79.6084	88.589	Kinna	Boran	male	52	married	Christian	primary school	8	high school	66.6667	10	yes	32.2	no	0	0	no	media (radio, Tv, magazine,newspaper)	yes	outside far from the homestead	no	0	yes	medium	other(mud,timber)	corrugated iron or tile	medium	no	no	pit latrine	Newspapers & Magazines		other	wrong	yes	yes	no	other	yes	yes	others	others	farmers, butchers, sherphers, vet related	cow, sheep, goats, camel	newborn animal, young animal	yes
3.13107	11.768	7.32006e-09	34.2652	Ngaremara	Turkana	male	45	married	Muslim	primary school	4	primary school	100	8	yes	3.3	no	0	0	no	informal community commn	no	other	yes	1	yes	medium	other(mud,timber)	corrugated iron or tile	medium	no	no	no toilet-use bush			other	wrong	no	no	no	other	no	no	others	others	others	others	others	no
72.8839	7.9384	68.6742	47.5796	Oldonyiro	Maasai	male	36	married	Muslim	none	0	primary school	200	6	yes	7.84	yes	3	0	no	media (radio, Tv, magazine,newspaper)	yes	inside the homestead	yes	2	yes	medium	other(mud,timber)	other	medium	yes	no	no toilet-use bush	Newspapers & Magazines		other	correct	no	no	no	other	yes	yes	both men and women	others	farmers, butchers, sherphers, vet related	cow, sheep, goats, camel	others	yes
50.4652	14.0294	46.8154	54.9413	Ngaremara	Turkana	male	66	married	Muslim	none	0	high school	125	9	yes	14.06	yes	3	0	no	relatives and friends	yes	outside near thehomestead	yes	1	yes	low standing	other(mud,timber)	other	poor	no	no	no toilet-use bush			other	wrong	yes	no	no	other	yes	yes	others	others	farmers, butchers, sherphers, vet related	others	others	yes
50.2895	14.1544	47.5383	54.9413	Ngaremara	Turkana	male	43	married	Muslim	none	0	none	200	6	yes	33.7	yes	10	0	no	relatives and friends	yes	outside near thehomestead	yes	1	yes	low standing	other(mud,timber)	other	poor	no	no	no toilet-use bush	Newspapers & Magazines		other	wrong	no	no	no	other	yes	yes	others	others	others	cow, sheep, goats, camel	others	yes
79.3667	11.893	73.146	71.5211	Ngaremara	Turkana	female	30	married	Muslim	none	0	primary school	300	8	yes	5.4	no	0	0	no	relatives and friends	yes	outside far from the homestead	yes	1	yes	low standing	other(mud,timber)	other	poor	no	no	no toilet-use bush	Newspapers & Magazines		other	correct	yes	no	no	other	yes	yes	others	others	farmers, butchers, sherphers, vet related	cow, sheep, goats, camel	others	no
15.4322	11.893	12.452	48.8708	Merti	Boran	male	36	married	Christian	primary school	6	primary school	150	5	yes	64.84	no	0	0	no	informal community commn	no	outside far from the homestead	yes	1	yes	medium	other(mud,timber)	corrugated iron or tile	medium	no	no	no toilet-use bush			other	wrong	no	no	no	other	yes	yes	others	others	others	others	others	no
55.8455	14.0294	51.1626	54.9413	Merti	Boran	male	27	married	Christian	none	0	none	0	2	yes	63.2	no	0	0	no	relatives and friends	yes	outside far from the homestead	yes	1	yes	medium	other(mud,timber)	corrugated iron or tile	good	no	no	no toilet-use bush			other	wrong	yes	no	no	other	yes	yes	others	others	others	cow, sheep, goats, camel	others	no
61.0816	14.0294	53.1794	82.5185	Kinna	Boran	male	65	married	Christian	primary school	5	university	42.8571	10	yes	106.3	no	0	0	no	informal community commn	no	outside far from the homestead	yes	2	yes	medium	other(mud,timber)	corrugated iron or tile	medium	no	yes	pit latrine	Newspapers & Magazines		other	wrong	no	no	no	other	yes	yes	both men and women	others	farmers, butchers, sherphers, vet related	cow, sheep, goats, camel	newborn animal, young animal	yes
82.236	11.768	80.6105	70.718	Ngaremara	Turkana	female	24	married	Muslim	none	0	none	50	3	yes	9.1	no	0	0	no	media (radio, Tv, magazine,newspaper)	yes	outside far from the homestead	yes	2	yes	low standing	other(mud,timber)	other	poor	no	no	pit latrine	Newspapers & Magazines		other	correct	no	no	no	other	yes	yes	both men and women	others	farmers, butchers, sherphers, vet related	cow, sheep, goats, camel	others	yes
71.0941	14.0294	71.1252	53.6501	Oldonyiro	Maasai	male	35	married	Muslim	high school	12	high school	150	5	yes	27.5	no	0	0	no	media (radio, Tv, magazine,newspaper)	yes	inside the homestead	no	0	yes	low standing	other(mud,timber)	other	poor	yes	no	no toilet-use bush	Newspapers & Magazines		other	correct	yes	no	no	other	yes	yes	both men and women	youth and adults	farmers, butchers, sherphers, vet related	cow, sheep, goats, camel	others	yes
68.6169	11.768	61.5523	73.4671	Oldonyiro	Maasai	female	34	married	Muslim	primary school	4	high school	175	11	yes	49.5	no	0	0	no	media (radio, Tv, magazine,newspaper)	yes	inside the homestead	yes	2	yes	medium	other(mud,timber)	corrugated iron or tile	medium	no	yes	pit latrine	Newspapers & Magazines		other	wrong	yes	no	no	other	yes	no	others	others	farmers, butchers, sherphers, vet related	cow, sheep, goats, camel	newborn animal, young animal	no
80.6946	11.893	82.0022	82.5185	Ngaremara	Turkana	female	30	married	Muslim	none	0	primary school	500	12	yes	1	yes	30	0	no	media (radio, Tv, magazine,newspaper)	yes	outside far from the homestead	yes	4	yes	low standing	other(mud,timber)	other	poor	no	no	pit latrine	Newspapers & Magazines		other	wrong	yes	no	no	other	yes	yes	both men and women	others	farmers, butchers, sherphers, vet related	cow, sheep, goats, camel	others	yes
78.1898	11.768	73.144	88.589	Oldonyiro	Maasai	male	30	married	Muslim	primary school	8	primary school	66.6667	5	yes	13	no	0	0	no	media (radio, Tv, magazine,newspaper)	yes	inside the homestead	yes	1	yes	medium	other(mud,timber)	corrugated iron or tile	medium	no	yes	pit latrine	Newspapers & Magazines		other	wrong	no	no	no	other	yes	yes	others	others	farmers, butchers, sherphers, vet related	cow, sheep, goats, camel	others	yes
69.5322	14.0294	61.9682	53.6501	Merti	Boran	male	60	married	Christian	primary school	7	high school	133.333	7	yes	13.95	no	0	0	no	RVF patients	yes	outside near thehomestead	no	0	yes	medium	other(mud,timber)	corrugated iron or tile	medium	no	no	pit latrine	Elders		other	wrong	yes	no	no	other	yes	yes	others	others	farmers, butchers, sherphers, vet related	cow, sheep, goats, camel	newborn animal, young animal	no
88.7166	11.768	92.6605	53.6501	Oldonyiro	Maasai	male	29	married	Muslim	primary school	6	primary school	200	6	yes	61.3	no	0	0	no	relatives and friends	yes	inside the homestead	yes	1	yes	low standing	other(mud,timber)	other	poor	no	no	no toilet-use bush	Newspapers & Magazines		both animals and humans	wrong	yes	no	yes	other	yes	yes	both men and women	others	farmers, butchers, sherphers, vet related	cow, sheep, goats, camel	others	yes
56.9025	11.768	54.433	54.9413	Ngaremara	Turkana	male	37	married	Muslim	primary school	8	primary school	100	6	yes	10.2	yes	8	0	no	relatives and friends	yes	outside near thehomestead	yes	1	yes	low standing	other(mud,timber)	other	poor	no	no	no toilet-use bush	Newspapers & Magazines		other	wrong	no	no	no	other	yes	no	others	others	others	cow, sheep, goats, camel	others	yes
83.6548	28.2273	84.859	88.589	Kinna	Boran	male	53	married	Christian	university	13	college/polytechnic	75	7	yes	28.8	no	0	0	no	media (radio, Tv, magazine,newspaper)	yes	outside far from the homestead	no	0	yes	medium	other(mud,timber)	corrugated iron or tile	medium	no	no	no toilet-use bush	Radio		both animals and humans	wrong	yes	yes	no	other	yes	yes	others	others	farmers, butchers, sherphers, vet related	cow, sheep, goats, camel	newborn animal, young animal	yes
82.4151	28.2273	80.0383	88.589	Kinna	Boran	male	45	married	Christian	primary school	7	primary school	100	6	yes	20.2	no	0	0	no	media (radio, Tv, magazine,newspaper)	yes	outside far from the homestead	no	0	yes	medium	other(mud,timber)	corrugated iron or tile	medium	no	no	no toilet-use bush	Newspapers & Magazines		other	wrong	yes	yes	no	other	yes	yes	others	others	farmers, butchers, sherphers, vet related	cow, sheep, goats, camel	newborn animal, young animal	no
75.3537	11.768	72.213	88.589	Oldonyiro	Maasai	male	52	married	Muslim	none	0	high school	45.4545	16	yes	56.1	no	0	0	no	media (radio, Tv, magazine,newspaper)	yes	inside the homestead	yes	3	yes	medium	other(mud,timber)	corrugated iron or tile	medium	yes	yes	pit latrine	Newspapers & Magazines		other	wrong	yes	no	no	other	yes	no	both men and women	others	farmers, butchers, sherphers, vet related	cow, sheep, goats, camel	newborn animal, young animal	no
42.6449	11.893	42.6108	54.9413	Merti	Boran	male	42	married	Christian	none	0	high school	100	8	yes	10.9	no	0	0	no	relatives and friends	yes	outside near thehomestead	yes	2	yes	low standing	other(mud,timber)	other	poor	no	no	no toilet-use bush			other	wrong	yes	no	no	other	yes	no	others	others	farmers, butchers, sherphers, vet related	cow, sheep, goats, camel	others	no
78.4725	11.768	72.2426	88.589	Oldonyiro	Maasai	female	31	married	Muslim	primary school	2	primary school	100	8	yes	33.71	yes	60	0	no	relatives and friends	yes	inside the homestead	yes	1	yes	medium	other(mud,timber)	corrugated iron or tile	medium	yes	yes	pit latrine	Newspapers & Magazines		other	correct	no	no	no	pysician	yes	yes	others	others	farmers, butchers, sherphers, vet related	cow, sheep, goats, camel	newborn animal, young animal	yes
81.3858	11.893	80.519	88.589	Ngaremara	Turkana	female	26	married	Muslim	none	0	primary school	350	9	yes	1	no	0	0	no	media (radio, Tv, magazine,newspaper)	yes	outside far from the homestead	yes	1	yes	low standing	other(mud,timber)	other	poor	no	no	pit latrine	Newspapers & Magazines		other	wrong	no	no	no	other	yes	yes	both men and women	others	farmers, butchers, sherphers, vet related	cow, sheep, goats, camel	others	yes
61.8582	14.1544	58.3719	71.5211	Oldonyiro	Maasai	female	36	divorced	Muslim	none	0	high school	125	9	yes	1.62	no	1	0	no	relatives and friends	yes	inside the homestead	yes	3	yes	low standing	other(mud,timber)	other	poor	no	no	no toilet-use bush	Newspapers & Magazines		other	wrong	yes	no	no	other	yes	yes	both men and women	others	farmers, butchers, sherphers, vet related	cow, sheep, goats, camel	others	yes
58.5048	14.1544	53.3424	72.664	Kinna	Boran	male	72	married	Christian	none	0	high school	50	6	yes	9.6	yes	30	0	no	relatives and friends	yes	outside far from the homestead	yes	1	yes	low standing	other(mud,timber)	other	poor	no	no	pit latrine			other	wrong	no	no	no	other	yes	yes	others	others	others	cow, sheep, goats, camel	others	yes
42.2514	11.893	41.5134	54.9413	Ngaremara	Turkana	male	55	married	Muslim	none	0	university	100	8	yes	26.64	yes	10	0	no	relatives and friends	yes	outside near thehomestead	yes	1	yes	low standing	other(mud,timber)	other	poor	no	no	no toilet-use bush	Newspapers & Magazines		other	wrong	no	no	no	other	no	no	others	others	others	cow, sheep, goats, camel	others	yes
73.201	44.4953	64.191	84.4645	Kinna	Boran	male	46	married	Christian	primary school	6	high school	60	8	yes	38.9	no	0	0	no	media (radio, Tv, magazine,newspaper)	yes	outside far from the homestead	yes	2	yes	medium	other(mud,timber)	corrugated iron or tile	medium	no	yes	pit latrine	Newspapers & Magazines		other	wrong	no	no	no	other	yes	yes	both men and women	others	farmers, butchers, sherphers, vet related	cow, sheep, goats, camel	others	yes
73.0676	14.0294	69.2912	53.6501	Ngaremara	Turkana	female	42	married	Muslim	none	0	high school	40	7	yes	1.51	no	0	0	no	media (radio, Tv, magazine,newspaper)	yes	outside near thehomestead	yes	1	yes	low standing	other(mud,timber)	other	poor	no	no	pit latrine	Newspapers & Magazines		other	wrong	no	no	no	other	yes	yes	others	others	farmers, butchers, sherphers, vet related	cow, sheep, goats, camel	others	yes
81.2777	11.893	78.5307	88.589	Ngaremara	Turkana	female	37	married	Muslim	none	0	primary school	350	9	yes	2.9	no	0	0	no	media (radio, Tv, magazine,newspaper)	yes	outside far from the homestead	yes	2	yes	low standing	other(mud,timber)	other	poor	no	no	pit latrine	Newspapers & Magazines		other	wrong	no	no	no	other	yes	yes	both men and women	others	farmers, butchers, sherphers, vet related	cow, sheep, goats, camel	others	yes
77.318	14.0294	78.5637	70.718	Kinna	Boran	male	59	divorced	Christian	none	0	primary school	166.667	8	yes	46.18	no	0	0	no	medics (physician, medical assistant, nurse)	yes	outside far from the homestead	yes	2	yes	medium	other(mud,timber)	corrugated iron or tile	medium	no	yes	pit latrine			both animals and humans	wrong	yes	yes	yes	other	yes	yes	others	others	farmers, butchers, sherphers, vet related	cow, sheep, goats, camel	others	yes
51.6765	11.893	49.7165	54.9413	Merti	Boran	male	55	married	Christian	none	0	primary school	0	4	yes	13.3	yes	20	0	no	relatives and friends	yes	outside far from the homestead	yes	1	yes	medium	other(mud,timber)	corrugated iron or tile	medium	no	no	no toilet-use bush			other	wrong	yes	no	no	other	yes	no	others	others	others	cow, sheep, goats, camel	others	no
48.2024	11.893	48.1311	54.9413	Merti	Boran	male	34	married	Christian	none	0	primary school	150	5	yes	30	no	0	0	no	relatives and friends	yes	outside far from the homestead	yes	1	yes	low standing	other(mud,timber)	other	poor	no	no	no toilet-use bush			other	wrong	no	no	no	other	no	no	others	others	farmers, butchers, sherphers, vet related	cow, sheep, goats, camel	others	yes
67.2207	5.677	63.5749	89.8802	Merti	Boran	male	50	married	Christian	none	0	primary school	100	4	yes	5	no	0	0	no	relatives and friends	yes	outside far from the homestead	yes	1	yes	low standing	other(mud,timber)	other	poor	no	no	no toilet-use bush	Newspapers & Magazines		other	wrong	no	no	no	other	yes	yes	others	others	others	cow, sheep, goats, camel	others	yes
56.4551	14.1544	58.4235	51.4905	Merti	Boran	male	64	married	Christian	none	0	high school	100	2	yes	22.33	no	0	0	no	relatives and friends	yes	outside far from the homestead	yes	1	no	medium	other(mud,timber)	corrugated iron or tile	medium	no	no	no toilet-use bush	Elders		other	wrong	yes	no	no	other	yes	no	others	others	farmers, butchers, sherphers, vet related	cow, sheep, goats, camel	others	yes
64.1581	14.0294	57.9219	84.4645	Kinna	Boran	male	51	married	Christian	primary school	7	high school	80	9	yes	23.6	no	0	0	no	informal community commn	no	outside far from the homestead	yes	1	yes	medium	other(mud,timber)	corrugated iron or tile	medium	no	yes	pit latrine	Newspapers & Magazines		other	wrong	no	no	no	other	yes	yes	both men and women	others	others	cow, sheep, goats, camel	others	yes
73.015	14.0294	63.6112	88.589	Merti	Boran	male	27	married	Christian	primary school	8	primary school	200	6	yes	13.4	no	0	0	no	relatives and friends	yes	outside far from the homestead	yes	1	yes	medium	other(mud,timber)	corrugated iron or tile	medium	no	no	pit latrine	Elders		other	wrong	no	no	no	other	yes	yes	others	others	farmers, butchers, sherphers, vet related	cow, sheep, goats, camel	others	yes
72.572	14.0294	64.826	87.9342	Kinna	Boran	male	63	divorced	Christian	none	0	high school	0	1	yes	2.1	yes	4	0	no	relatives and friends	yes	outside far from the homestead	yes	1	no	medium	other(mud,timber)	corrugated iron or tile	good	no	no	pit latrine	Newspapers & Magazines		other	wrong	yes	yes	no	other	yes	yes	others	youth and adults	farmers, butchers, sherphers, vet related	cow, sheep, goats, camel	others	yes
76.788	14.1544	72.2146	65.4506	Ngaremara	Turkana	female	19	married	Muslim	none	0	none	50	3	yes	20.01	yes	24	0	no	relatives and friends	yes	outside near thehomestead	yes	1	yes	low standing	other(mud,timber)	other	poor	no	no	no toilet-use bush	Elders		other	wrong	no	no	no	other	yes	yes	others	youth and adults	farmers, butchers, sherphers, vet related	cow, sheep, goats, camel	others	yes
42.2514	11.893	41.5134	54.9413	Ngaremara	Turkana	male	50	married	Muslim	none	0	university	100	8	yes	128.5	no	0	0	no	relatives and friends	yes	outside far from the homestead	yes	3	yes	low standing	other(mud,timber)	other	poor	no	no	no toilet-use bush			other	wrong	no	no	no	other	no	no	others	others	others	cow, sheep, goats, camel	others	yes
79.3578	14.0294	73.1007	88.589	Kinna	Boran	male	38	married	Christian	none	0	high school	75	7	yes	22.9	no	0	0	no	media (radio, Tv, magazine,newspaper)	yes	outside far from the homestead	no	0	yes	medium	other(mud,timber)	corrugated iron or tile	medium	no	no	no toilet-use bush	Newspapers & Magazines		other	wrong	yes	yes	no	other	yes	yes	others	others	farmers, butchers, sherphers, vet related	cow, sheep, goats, camel	newborn animal, young animal	no
75.3299	14.0294	70.5755	65.4506	Oldonyiro	Maasai	male	30	married	Muslim	primary school	8	primary school	100	4	yes	12.41	no	0	0	no	media (radio, Tv, magazine,newspaper)	yes	inside the homestead	no	0	yes	medium	other(mud,timber)	corrugated iron or tile	medium	no	yes	no toilet-use bush	Newspapers & Magazines		other	correct	yes	no	no	other	yes	yes	both men and women	others	farmers, butchers, sherphers, vet related	cow, sheep, goats, camel	others	yes
54.9403	11.893	48.9159	63.1151	Merti	Boran	male	63	married	Christian	none	0	primary school	800	9	yes	2.4	no	0	0	no	relatives and friends	yes	outside far from the homestead	yes	2	yes	medium	other(mud,timber)	corrugated iron or tile	medium	no	no	no toilet-use bush			other	correct	yes	no	no	other	no	no	others	others	others	cow, sheep, goats, camel	others	yes
61.6035	14.0294	50.6318	88.589	Kinna	Boran	male	57	married	Christian	primary school	6	college/polytechnic	28.5714	9	yes	12.4	yes	20	0	no	relatives and friends	yes	outside far from the homestead	yes	1	yes	medium	other(mud,timber)	corrugated iron or tile	medium	no	yes	pit latrine	Newspapers & Magazines		other	correct	no	no	no	other	no	no	others	others	farmers, butchers, sherphers, vet related	cow, sheep, goats, camel	others	yes
62.8333	11.768	59.3609	53.6501	Oldonyiro	Maasai	male	33	married	Muslim	primary school	0	primary school	150	5	yes	67.23	yes	14	0	no	media (radio, Tv, magazine,newspaper)	yes	inside the homestead	yes	1	yes	good	concrete material	corrugated iron or tile	good	yes	no	no toilet-use bush	Newspapers & Magazines		both animals and humans	correct	no	no	no	other	yes	yes	others	others	others	cow, sheep, goats, camel	others	no
81.9587	14.0294	75.6944	84.4645	Kinna	Boran	male	56	married	Christian	primary school	7	high school	100	10	yes	65.4	no	0	0	no	media (radio, Tv, magazine,newspaper)	yes	outside far from the homestead	yes	1	yes	medium	other(mud,timber)	corrugated iron or tile	medium	no	yes	pit latrine	Newspapers & Magazines		both animals and humans	wrong	no	no	yes	other	yes	yes	both men and women	youth and adults	farmers, butchers, sherphers, vet related	cow, sheep, goats, camel	others	yes
57.3868	14.0294	52.474	66.5935	Kinna	Boran	male	39	married	Christian	primary school	8	university	125	9	yes	19.5	no	0	0	no	informal community commn	no	outside far from the homestead	yes	1	yes	medium	other(mud,timber)	corrugated iron or tile	medium	no	yes	pit latrine	Newspapers & Magazines		other	correct	no	no	no	other	yes	yes	both men and women	others	others	cow, sheep, goats, camel	others	no
46.0198	11.893	44.2388	54.9413	Ngaremara	Turkana	male	63	married	Muslim	none	0	primary school	80	9	yes	2.9	yes	8	0	no	relatives and friends	yes	outside far from the homestead	yes	1	yes	low standing	other(mud,timber)	other	poor	no	no	no toilet-use bush			other	wrong	no	no	no	other	no	no	others	others	others	cow, sheep, goats, camel	others	yes
78.6878	14.0294	69.4445	100	Kinna	Boran	male	24	single	Christian	high school	12	high school	0	1	yes	47.5	yes	6	0	no	relatives and friends	yes	outside far from the homestead	yes	1	yes	low standing	concrete material	corrugated iron or tile	medium	no	no	pit latrine			other	wrong	yes	no	no	other	yes	yes	others	youth and adults	farmers, butchers, sherphers, vet related	cow, sheep, goats, camel	others	yes
46.7515	11.893	46.4242	54.9413	Ngaremara	Turkana	male	32	married	Muslim	none	0	none	50	3	yes	12.7	yes	4	0	no	relatives and friends	yes	outside far from the homestead	yes	1	yes	low standing	other(mud,timber)	other	poor	no	no	no toilet-use bush			other	wrong	no	no	no	other	no	no	others	others	others	cow, sheep, goats, camel	others	yes
82.8537	11.768	77.6663	88.589	Merti	Boran	female	22	married	Christian	none	0	none	50	3	yes	1.55	no	0	0	no	media (radio, Tv, magazine,newspaper)	yes	inside the homestead	no	0	yes	low standing	other(mud,timber)	other	poor	no	yes	pit latrine	Newspapers & Magazines		other	wrong	no	no	no	other	yes	yes	others	others	farmers, butchers, sherphers, vet related	cow, sheep, goats, camel	others	yes
57.821	5.677	60.5587	54.9413	Oldonyiro	Maasai	female	45	widowed	Muslim	none	0	high school	75	7	yes	9.82	no	0	0	no	media (radio, Tv, magazine,newspaper)	yes	inside the homestead	yes	1	yes	low standing	other(mud,timber)	other	poor	no	yes	pit latrine	Newspapers & Magazines		other	wrong	no	no	no	other	yes	yes	others	others	farmers, butchers, sherphers, vet related	cow, sheep, goats, camel	newborn animal, young animal	no
79.1548	11.768	71.9566	88.589	Ngaremara	Turkana	female	42	married	Muslim	none	0	primary school	60	8	yes	0.2	yes	0	0	no	relatives and friends	yes	outside near thehomestead	no	1	no	low standing	other(mud,timber)	other	poor	no	no	no toilet-use bush	Newspapers & Magazines		other	correct	yes	no	no	other	yes	yes	others	others	farmers, butchers, sherphers, vet related	cow, sheep, goats, camel	others	yes
74.1431	11.768	72.943	58.9906	Merti	Boran	male	22	single	Christian	high school	14	high school	125	9	yes	28	no	0	0	no	media (radio, Tv, magazine,newspaper)	yes	outside far from the homestead	yes	1	yes	medium	other(mud,timber)	corrugated iron or tile	medium	no	no	no toilet-use bush	Newspapers & Magazines		other	wrong	no	no	no	other	yes	yes	both men and women	others	farmers, butchers, sherphers, vet related	cow, sheep, goats, camel	others	yes
77.5763	14.0294	74.9696	47.5796	Oldonyiro	Maasai	male	30	married	Muslim	university	20	high school	150	5	yes	134.6	no	0	0	no	media (radio, Tv, magazine,newspaper)	yes	outside far from the homestead	no	1	yes	good	concrete material	corrugated iron or tile	good	yes	no	pit latrine	Newspapers & Magazines		both animals and humans	correct	yes	no	no	other	yes	yes	both men and women	others	farmers, butchers, sherphers, vet related	cow, sheep, goats, camel	others	no
10.1497	11.893	10.734	34.2652	Merti	Boran	male	40	single	Christian	primary school	7	college/polytechnic	550	13	yes	13.5	no	0	0	no	informal community commn	no	outside far from the homestead	yes	2	no	medium	other(mud,timber)	corrugated iron or tile	medium	no	no	pit latrine			other	wrong	no	no	yes	other	yes	no	both men and women	others	others	others	others	no
81.9153	11.893	82.0022	88.589	Ngaremara	Turkana	female	28	married	Muslim	none	0	primary school	150	5	yes	5.53	no	0	0	no	media (radio, Tv, magazine,newspaper)	yes	outside far from the homestead	yes	1	yes	low standing	other(mud,timber)	other	poor	no	no	pit latrine	Newspapers & Magazines		other	wrong	yes	no	no	other	yes	yes	both men and women	others	farmers, butchers, sherphers, vet related	cow, sheep, goats, camel	others	yes
4.99934	11.768	7.32006e-09	48.8708	Merti	Boran	male	68	married	Christian	none	0	primary school	100	6	yes	24.54	no	0	0	no	informal community commn	no	outside far from the homestead	yes	1	yes	medium	other(mud,timber)	corrugated iron or tile	poor	no	no	no toilet-use bush			other	wrong	no	no	no	other	no	no	others	others	others	others	others	no
56.4235	14.0294	49.0405	54.9413	Merti	Boran	male	60	married	Christian	none	0	university	33.3333	4	yes	9.8	yes	12	0	no	relatives and friends	yes	outside far from the homestead	no	0	yes	medium	other(mud,timber)	corrugated iron or tile	medium	no	yes	pit latrine			other	wrong	no	no	no	other	yes	no	others	others	farmers, butchers, sherphers, vet related	cow, sheep, goats, camel	others	no
73.5567	14.0294	64.2068	90.535	Merti	Boran	male	28	married	Christian	university	15	college/polytechnic	50	3	yes	21.1	yes	6	0	no	relatives and friends	yes	outside far from the homestead	yes	1	yes	medium	other(mud,timber)	corrugated iron or tile	good	no	no	pit latrine	Newspapers & Magazines		other	wrong	no	no	no	other	yes	yes	others	others	farmers, butchers, sherphers, vet related	cow, sheep, goats, camel	others	no
98.5233	54.2142	73.7392	88.589	Kinna	Boran	male	40	married	Christian	high school	18	high school	150	5	yes	42.8	no	0	0	no	media (radio, Tv, magazine,newspaper)	yes	outside far from the homestead	no	0	yes	medium	other(mud,timber)	corrugated iron or tile	medium	yes	yes	pit latrine	Radio		other	wrong	no	no	no	other	yes	yes	both men and women	others	farmers, butchers, sherphers, vet related	cow, sheep, goats, camel	newborn animal, young animal	yes
81.9153	11.893	82.0022	88.589	Ngaremara	Turkana	male	36	married	Muslim	none	0	primary school	300	8	yes	9.7	no	0	0	no	informal community commn	yes	outside far from the homestead	yes	2	yes	low standing	other(mud,timber)	other	poor	no	no	pit latrine	Newspapers & Magazines		other	wrong	yes	no	no	other	yes	yes	both men and women	others	farmers, butchers, sherphers, vet related	cow, sheep, goats, camel	others	yes
75.2017	6.80281	69.043	90.535	Merti	Boran	female	20	divorced	Christian	none	0	primary school	20	6	yes	22.12	no	0	0	no	relatives and friends	yes	outside near thehomestead	no	0	yes	low standing	other(mud,timber)	other	poor	no	no	no toilet-use bush	Newspapers & Magazines		other	wrong	yes	no	no	other	yes	yes	others	others	farmers, butchers, sherphers, vet related	cow, sheep, goats, camel	others	yes
41.5198	11.893	39.328	54.9413	Ngaremara	Turkana	male	27	married	Muslim	none	0	none	100	4	yes	15.34	yes	4	0	no	relatives and friends	yes	outside far from the homestead	yes	1	yes	low standing	other(mud,timber)	other	poor	no	no	no toilet-use bush	Elders		other	wrong	no	no	no	other	no	no	others	others	others	cow, sheep, goats, camel	others	yes
79.4976	28.2273	75.9249	88.589	Kinna	Boran	male	39	married	Christian	primary school	8	primary school	200	6	yes	25.4	no	0	0	no	media (radio, Tv, magazine,newspaper)	yes	outside far from the homestead	yes	1	yes	medium	other(mud,timber)	corrugated iron or tile	medium	no	no	pit latrine	Newspapers & Magazines		other	wrong	yes	yes	no	other	yes	yes	others	others	farmers, butchers, sherphers, vet related	cow, sheep, goats, camel	newborn animal, young animal	no
43.9609	11.768	41.5134	54.9413	Ngaremara	Turkana	male	68	married	Muslim	none	0	primary school	75	7	yes	12.4	yes	36	0	no	relatives and friends	yes	outside near thehomestead	yes	2	yes	low standing	other(mud,timber)	other	poor	no	no	no toilet-use bush	Newspapers & Magazines		other	wrong	no	no	no	other	no	no	others	others	others	cow, sheep, goats, camel	others	yes
78.9501	14.0294	71.8	90.535	Kinna	Boran	male	43	married	Christian	primary school	7	college/polytechnic	75	7	yes	7.1	no	0	0	no	media (radio, Tv, magazine,newspaper)	yes	outside far from the homestead	no	0	yes	medium	other(mud,timber)	corrugated iron or tile	medium	no	yes	pit latrine	Radio		both animals and humans	wrong	no	no	yes	other	yes	yes	both men and women	youth and adults	farmers, butchers, sherphers, vet related	cow, sheep, goats, camel	others	no
56.8709	11.893	53.7019	89.8802	Oldonyiro	Maasai	female	60	married	Muslim	none	0	high school	25	5	yes	26.55	no	0	0	no	informal community commn	no	inside the homestead	no	0	yes	medium	other(mud,timber)	corrugated iron or tile	medium	no	yes	pit latrine	Newspapers & Magazines		other	wrong	no	no	no	other	yes	yes	others	youth and adults	farmers, butchers, sherphers, vet related	others	newborn animal, young animal	yes
80.8693	14.1544	78.8058	88.589	Merti	Boran	male	32	married	Christian	high school	12	high school	100	4	yes	48.83	no	0	0	no	media (radio, Tv, magazine,newspaper)	yes	outside far from the homestead	no	0	yes	medium	other(mud,timber)	corrugated iron or tile	medium	no	no	pit latrine	Newspapers & Magazines		other	wrong	yes	no	no	other	yes	yes	others	others	farmers, butchers, sherphers, vet related	cow, sheep, goats, camel	others	yes
77.7931	14.0294	71.0661	82.5185	Kinna	Boran	male	46	married	Christian	primary school	9	high school	60	8	yes	50.8	no	0	0	no	media (radio, Tv, magazine,newspaper)	yes	outside far from the homestead	yes	1	yes	medium	other(mud,timber)	corrugated iron or tile	medium	no	yes	pit latrine	Newspapers & Magazines		other	wrong	yes	no	yes	other	yes	yes	others	others	farmers, butchers, sherphers, vet related	cow, sheep, goats, camel	newborn animal, young animal	yes
81.9152	14.1544	83.0893	63.1151	Ngaremara	Turkana	male	50	married	Muslim	none	0	primary school	0	8	yes	29.52	no	0	0	no	media (radio, Tv, magazine,newspaper)	yes	outside far from the homestead	yes	2	yes	low standing	other(mud,timber)	other	poor	no	no	pit latrine	Elders		other	correct	no	no	no	other	yes	yes	both men and women	others	farmers, butchers, sherphers, vet related	cow, sheep, goats, camel	others	yes
72.9988	14.0294	69.1284	64.6475	Kinna	Boran	male	38	married	Christian	primary school	8	high school	100	6	yes	14.2	no	0	0	no	media (radio, Tv, magazine,newspaper)	yes	outside far from the homestead	no	0	yes	medium	other(mud,timber)	other	medium	yes	no	pit latrine	Newspapers & Magazines		both animals and humans	wrong	no	no	no	other	yes	yes	both men and women	others	farmers, butchers, sherphers, vet related	cow, sheep, goats, camel	newborn animal, young animal	yes
83.0426	8.35614	68.6611	97.3992	Kinna	Boran	male	54	married	Christian	none	0	university	33.3333	8	yes	11.6	yes	5	0	no	media (radio, Tv, magazine,newspaper)	yes	outside far from the homestead	no	0	yes	good	concrete material	corrugated iron or tile	good	yes	yes	pit latrine	Radio		other	wrong	no	yes	no	other	yes	yes	others	youth and adults	farmers, butchers, sherphers, vet related	cow, sheep, goats, camel	others	yes
80.3675	44.4953	71.252	88.589	Kinna	Boran	female	30	divorced	Christian	primary school	7	primary school	200	3	yes	27.7	no	0	0	no	relatives and friends	yes	outside far from the homestead	no	0	yes	low standing	other(mud,timber)	other	poor	no	no	no toilet-use bush			both animals and humans	wrong	yes	yes	no	other	yes	yes	others	others	farmers, butchers, sherphers, vet related	cow, sheep, goats, camel	newborn animal, young animal	yes
84.4815	11.768	80.8627	88.589	Merti	Boran	male	38	married	Christian	high school	12	high school	100	4	yes	28	no	0	0	no	media (radio, Tv, magazine,newspaper)	yes	outside far from the homestead	no	0	yes	medium	other(mud,timber)	corrugated iron or tile	medium	no	no	pit latrine	Newspapers & Magazines		other	wrong	no	no	no	other	yes	yes	both men and women	others	farmers, butchers, sherphers, vet related	cow, sheep, goats, camel	others	yes
73.6407	28.2273	68.1868	88.589	Kinna	Boran	male	52	married	Christian	none	0	primary school	300	8	yes	20.2	no	0	0	no	media (radio, Tv, magazine,newspaper)	yes	outside near thehomestead	no	0	yes	medium	other(mud,timber)	corrugated iron or tile	medium	no	no	no toilet-use bush	Newspapers & Magazines		other	wrong	yes	yes	no	other	yes	yes	others	others	farmers, butchers, sherphers, vet related	cow, sheep, goats, camel	newborn animal, young animal	no
74.152	11.768	71.0331	72.8123	Ngaremara	Turkana	female	42	married	Muslim	none	0	primary school	400	10	yes	12.2	yes	0	0	no	relatives and friends	yes	other	yes	4	yes	low standing	other(mud,timber)	other	poor	no	no	no toilet-use bush	Elders		other	correct	yes	no	no	other	yes	yes	others	others	farmers, butchers, sherphers, vet related	cow, sheep, goats, camel	others	yes
74.4238	14.0294	68.6224	82.5185	Kinna	Boran	male	53	married	Christian	primary school	6	high school	80	9	yes	42.2	no	0	0	no	media (radio, Tv, magazine,newspaper)	yes	outside far from the homestead	yes	1	yes	medium	other(mud,timber)	corrugated iron or tile	medium	no	no	pit latrine			other	wrong	no	no	yes	other	yes	yes	both men and women	others	farmers, butchers, sherphers, vet related	cow, sheep, goats, camel	others	yes
80.3438	11.768	73.9396	71.5211	Merti	Boran	female	19	single	Christian	primary school	6	primary school	50	3	yes	37.33	no	0	0	no	media (radio, Tv, magazine,newspaper)	yes	outside far from the homestead	yes	1	yes	low standing	other(mud,timber)	other	poor	no	no	pit latrine	Newspapers & Magazines		other	wrong	no	no	yes	other	yes	yes	others	others	farmers, butchers, sherphers, vet related	cow, sheep, goats, camel	others	yes
85.6652	11.768	83.1236	88.589	Merti	Boran	female	60	married	Christian	none	0	primary school	150	5	yes	10.94	no	0	0	no	media (radio, Tv, magazine,newspaper)	yes	outside far from the homestead	yes	1	no	medium	other(mud,timber)	corrugated iron or tile	medium	no	no	pit latrine	Newspapers & Magazines		both animals and humans	wrong	no	no	no	other	yes	yes	both men and women	others	farmers, butchers, sherphers, vet related	cow, sheep, goats, camel	others	yes
50.1645	14.1544	45.1244	87.9342	Kinna	Boran	male	80	married	Christian	none	0	high school	50	6	yes	13.2	yes	12	0	no	relatives and friends	yes	outside far from the homestead	yes	1	yes	medium	other(mud,timber)	corrugated iron or tile	good	no	no	no toilet-use bush			other	wrong	no	no	no	other	no	no	others	others	others	cow, sheep, goats, camel	others	yes
75.8913	9.06421	76.6205	89.8802	Merti	Boran	female	39	married	Christian	primary school	6	primary school	66.6667	5	yes	6.1	no	0	0	no	media (radio, Tv, magazine,newspaper)	yes	outside far from the homestead	yes	2	yes	medium	other(mud,timber)	corrugated iron or tile	medium	no	yes	pit latrine	Newspapers & Magazines		other	wrong	yes	no	no	other	yes	yes	others	others	farmers, butchers, sherphers, vet related	cow, sheep, goats, camel	others	yes
79.1155	28.2273	73.7794	88.589	Kinna	Boran	male	60	married	Christian	high school	14	university	80	9	yes	35.4	yes	0	0	no	media (radio, Tv, magazine,newspaper)	yes	outside far from the homestead	yes	1	yes	medium	other(mud,timber)	corrugated iron or tile	medium	no	yes	pit latrine	Radio		other	wrong	yes	yes	no	other	yes	yes	others	others	farmers, butchers, sherphers, vet related	cow, sheep, goats, camel	newborn animal, young animal	no
82.1953	11.768	79.1735	88.589	Merti	Boran	male	34	married	Christian	primary school	6	primary school	300	8	yes	20	no	0	0	no	media (radio, Tv, magazine,newspaper)	yes	outside far from the homestead	no	0	yes	medium	other(mud,timber)	corrugated iron or tile	medium	no	no	pit latrine	Newspapers & Magazines		other	wrong	yes	no	no	other	yes	yes	others	others	farmers, butchers, sherphers, vet related	cow, sheep, goats, camel	newborn animal, young animal	yes
77.3667	28.2273	73.1007	88.589	Kinna	Boran	male	43	married	Christian	high school	14	high school	75	7	yes	27.3	no	0	0	no	media (radio, Tv, magazine,newspaper)	yes	outside far from the homestead	no	0	yes	medium	other(mud,timber)	corrugated iron or tile	medium	no	no	pit latrine	Radio		other	wrong	yes	yes	no	other	yes	yes	others	others	farmers, butchers, sherphers, vet related	cow, sheep, goats, camel	newborn animal, young animal	no
-2.93473e-06	11.893	3.41443	-9.51191e-06	Oldonyiro	Maasai	male	28	married	Christian	primary school	8	primary school	300	4	yes	9	no	0	0	no	media (radio, Tv, magazine,newspaper)	no	inside the homestead	yes	1	yes	low standing	other(mud,timber)	other	poor	no	no	no toilet-use bush	Newspapers & Magazines		other	wrong	no	no	no	other	no	no	others	others	others	others	others	no
80.84	5.677	73.1699	88.589	Merti	Boran	female	30	married	Christian	none	0	primary school	100	4	yes	12.62	no	0	0	no	relatives and friends	yes	outside near thehomestead	yes	1	yes	medium	other(mud,timber)	corrugated iron or tile	medium	no	yes	no toilet-use bush	Newspapers & Magazines		other	wrong	yes	no	no	other	yes	yes	others	others	farmers, butchers, sherphers, vet related	cow, sheep, goats, camel	others	yes
79.4091	5.677	69.4863	88.589	Merti	Boran	female	28	married	Christian	none	0	primary school	150	5	yes	10.93	no	0	0	no	relatives and friends	yes	outside near thehomestead	yes	1	yes	medium	other(mud,timber)	corrugated iron or tile	medium	no	yes	no toilet-use bush	Newspapers & Magazines		other	wrong	yes	no	no	other	yes	yes	others	others	farmers, butchers, sherphers, vet related	cow, sheep, goats, camel	others	no
47.8838	6.21969	39.6214	54.9413	Ngaremara	Turkana	male	38	married	Muslim	none	0	primary school	100	6	yes	6.3	yes	6	0	no	relatives and friends	yes	outside far from the homestead	yes	1	yes	low standing	other(mud,timber)	other	poor	no	no	no toilet-use bush	Newspapers & Magazines		other	wrong	no	no	no	other	no	no	others	others	others	cow, sheep, goats, camel	others	yes
74.6468	14.0294	61.8256	88.589	Kinna	Boran	male	56	married	Christian	primary school	8	high school	100	12	yes	6.6	no	0	0	no	media (radio, Tv, magazine,newspaper)	yes	outside far from the homestead	no	0	yes	medium	other(mud,timber)	corrugated iron or tile	medium	no	no	pit latrine	Newspapers & Magazines		other	correct	no	no	yes	other	yes	yes	both men and women	others	farmers, butchers, sherphers, vet related	cow, sheep, goats, camel	others	no
81.9706	8.35614	68.1828	97.3992	Kinna	Boran	male	21	married	Christian	primary school	12	high school	28.5714	9	yes	3.9	yes	10	0	no	media (radio, Tv, magazine,newspaper)	yes	outside far from the homestead	no	0	yes	medium	other(mud,timber)	corrugated iron or tile	good	yes	no	pit latrine	Radio		other	wrong	yes	no	no	other	yes	yes	others	youth and adults	farmers, butchers, sherphers, vet related	cow, sheep, goats, camel	others	yes
67.255	11.768	62.9075	52.791	Ngaremara	Turkana	female	40	married	Muslim	none	0	primary school	100	4	no	0	yes	15	0	no	relatives and friends	yes	other	no	0	yes	low standing	other(mud,timber)	other	poor	no	no	no toilet-use bush	Newspapers & Magazines		other	wrong	no	no	no	other	yes	yes	others	others	farmers, butchers, sherphers, vet related	cow, sheep, goats, camel	others	yes
81.6598	11.893	80.6762	88.589	Ngaremara	Turkana	female	64	married	Muslim	none	0	primary school	400	5	yes	6.1	no	0	0	no	media (radio, Tv, magazine,newspaper)	yes	outside far from the homestead	yes	1	yes	low standing	other(mud,timber)	other	poor	no	no	pit latrine	Newspapers & Magazines		other	wrong	no	no	no	other	yes	yes	both men and women	others	farmers, butchers, sherphers, vet related	cow, sheep, goats, camel	others	yes
77.771	11.893	71.0331	71.5211	Ngaremara	Turkana	female	50	widowed	Muslim	none	0	primary school	300	8	yes	2.4	yes	1	0	no	relatives and friends	yes	outside near thehomestead	yes	1	yes	low standing	other(mud,timber)	other	poor	no	no	no toilet-use bush			other	correct	yes	no	no	other	yes	yes	others	others	farmers, butchers, sherphers, vet related	cow, sheep, goats, camel	others	yes
78.5874	14.0294	72.2043	88.589	Kinna	Boran	male	42	married	Muslim	high school	7	primary school	150	5	yes	74.3	no	0	0	no	media (radio, Tv, magazine,newspaper)	yes	outside far from the homestead	no	0	yes	medium	other(mud,timber)	corrugated iron or tile	medium	yes	yes	pit latrine			other	wrong	yes	no	no	other	yes	yes	others	others	farmers, butchers, sherphers, vet related	cow, sheep, goats, camel	newborn animal, young animal	no
58.1561	5.677	51.158	63.1151	Merti	Boran	female	28	married	Christian	none	0	primary school	200	6	yes	21	no	0	0	no	informal community commn	no	outside far from the homestead	no	0	yes	low standing	other(mud,timber)	other	poor	no	no	no toilet-use bush			other	wrong	no	no	no	other	yes	no	others	others	farmers, butchers, sherphers, vet related	others	others	no
73.6407	28.2273	68.1868	88.589	Kinna	Boran	male	38	married	Christian	primary school	8	primary school	100	4	yes	16.1	no	0	0	no	media (radio, Tv, magazine,newspaper)	yes	outside far from the homestead	no	0	yes	medium	other(mud,timber)	corrugated iron or tile	medium	no	no	pit latrine	Newspapers & Magazines		other	wrong	yes	yes	no	other	yes	yes	others	others	farmers, butchers, sherphers, vet related	cow, sheep, goats, camel	newborn animal, young animal	no
74.0913	11.893	64.7792	71.5211	Ngaremara	Turkana	female	26	married	Muslim	none	0	none	150	5	yes	0.4	no	0	0	no	relatives and friends	yes	outside near thehomestead	yes	1	yes	low standing	other(mud,timber)	other	poor	no	no	no toilet-use bush	Elders		other	wrong	yes	no	no	other	yes	yes	others	others	farmers, butchers, sherphers, vet related	cow, sheep, goats, camel	others	no
79.7684	11.893	82.0022	70.718	Ngaremara	Turkana	female	28	married	Muslim	none	0	primary school	60	8	yes	3.41	no	0	0	no	relatives and friends	yes	outside near thehomestead	yes	2	yes	low standing	other(mud,timber)	other	poor	no	no	pit latrine	Newspapers & Magazines		other	wrong	yes	no	no	other	yes	yes	both men and women	others	farmers, butchers, sherphers, vet related	cow, sheep, goats, camel	others	yes
100	54.2142	80.2967	73.4671	Merti	Boran	male	29	married	Christian	primary school	8	primary school	100	4	yes	1.8	no	0	0	no	media (radio, Tv, magazine,newspaper)	yes	outside far from the homestead	no	0	yes	medium	other(mud,timber)	corrugated iron or tile	medium	yes	yes	pit latrine	Newspapers & Magazines		other	wrong	no	no	no	other	yes	yes	both men and women	others	farmers, butchers, sherphers, vet related	cow, sheep, goats, camel	others	no
84.9851	11.768	81.3132	88.589	Oldonyiro	Maasai	male	72	married	Muslim	primary school	3	university	112.5	17	yes	60	yes	400	0	no	veterinary doctor	yes	inside the homestead	yes	4	yes	medium	concrete material	corrugated iron or tile	medium	yes	yes	pit latrine	Newspapers & Magazines		other	wrong	no	no	no	other	yes	yes	both men and women	others	farmers, butchers, sherphers, vet related	cow, sheep, goats, camel	others	yes
80.8345	14.0294	74.039	88.589	Kinna	Boran	male	32	married	Christian	high school	13	high school	150	5	yes	13.3	no	0	0	no	media (radio, Tv, magazine,newspaper)	yes	outside far from the homestead	no	0	yes	medium	other(mud,timber)	corrugated iron or tile	medium	yes	yes	pit latrine	Radio		other	wrong	yes	yes	yes	other	yes	yes	both men and women	youth and adults	farmers, butchers, sherphers, vet related	cow, sheep, goats, camel	newborn animal, young animal	yes
80.8561	14.0294	71.4986	90.535	Kinna	Boran	male	54	married	Christian	primary school	7	high school	150	5	yes	28.1	no	0	0	no	media (radio, Tv, magazine,newspaper)	yes	outside far from the homestead	no	0	yes	medium	other(mud,timber)	corrugated iron or tile	medium	no	yes	pit latrine	Newspapers & Magazines		other	wrong	no	no	yes	other	yes	yes	others	youth and adults	farmers, butchers, sherphers, vet related	cow, sheep, goats, camel	newborn animal, young animal	no
79.1635	5.677	71.1557	88.589	Merti	Boran	male	60	married	Christian	none	0	primary school	150	5	yes	20.84	no	0	0	no	media (radio, Tv, magazine,newspaper)	yes	outside far from the homestead	yes	1	yes	medium	other(mud,timber)	corrugated iron or tile	medium	no	no	no toilet-use bush	Newspapers & Magazines		other	wrong	yes	no	no	other	yes	yes	others	others	farmers, butchers, sherphers, vet related	cow, sheep, goats, camel	others	yes
81.1066	14.0294	73.7794	88.589	Kinna	Boran	male	53	married	Christian	primary school	7	high school	250	7	yes	38.1	no	0	0	no	media (radio, Tv, magazine,newspaper)	yes	outside far from the homestead	no	0	yes	medium	other(mud,timber)	corrugated iron or tile	medium	no	no	pit latrine	Newspapers & Magazines		other	wrong	yes	yes	no	other	yes	yes	others	others	farmers, butchers, sherphers, vet related	cow, sheep, goats, camel	newborn animal, young animal	no
66.1614	14.0294	62.3153	84.4645	Kinna	Boran	male	38	married	Christian	high school	14	high school	150	5	yes	11.9	no	0	0	no	informal community commn	no	outside far from the homestead	no	0	yes	medium	other(mud,timber)	corrugated iron or tile	medium	no	yes	pit latrine	Newspapers & Magazines		other	wrong	no	no	no	other	yes	yes	both men and women	others	farmers, butchers, sherphers, vet related	cow, sheep, goats, camel	newborn animal, young animal	yes
82.0857	11.768	79.4771	71.5211	Oldonyiro	Maasai	male	40	married	Muslim	none	0	none	150	5	yes	2.03	no	0	0	no	media (radio, Tv, magazine,newspaper)	yes	inside the homestead	yes	2	yes	low standing	other(mud,timber)	other	poor	no	yes	pit latrine	Newspapers & Magazines		other	wrong	no	no	no	other	yes	yes	others	others	farmers, butchers, sherphers, vet related	cow, sheep, goats, camel	newborn animal, young animal	yes
57.1505	11.768	59.8825	32.4766	Oldonyiro	Maasai	male	57	married	Muslim	none	0	primary school	71.4286	12	yes	24.3	no	1	0	no	media (radio, Tv, magazine,newspaper)	yes	inside the homestead	yes	2	yes	low standing	other(mud,timber)	other	poor	no	no	no toilet-use bush	Newspapers & Magazines		other	wrong	yes	no	no	other	yes	yes	both men and women	others	farmers, butchers, sherphers, vet related	cow, sheep, goats, camel	newborn animal, young animal	no
67.1313	14.0294	60.585	84.4645	Kinna	Boran	male	44	married	Christian	primary school	8	high school	100	8	yes	48.2	no	0	0	no	media (radio, Tv, magazine,newspaper)	yes	outside far from the homestead	yes	1	yes	medium	other(mud,timber)	corrugated iron or tile	medium	no	yes	pit latrine	Radio		other	wrong	no	no	no	other	yes	yes	both men and women	others	others	cow, sheep, goats, camel	newborn animal, young animal	yes
54.5996	14.0294	50.8424	47.5796	Kinna	Boran	male	54	married	Christian	primary school	5	high school	200	6	yes	7.7	no	0	0	no	informal community commn	no	outside far from the homestead	no	0	yes	medium	other(mud,timber)	corrugated iron or tile	medium	no	no	pit latrine	Newspapers & Magazines		other	wrong	no	no	no	other	yes	yes	both men and women	others	others	cow, sheep, goats, camel	newborn animal, young animal	yes
39.2111	11.893	35.6995	54.9413	Ngaremara	Turkana	male	68	married	Muslim	none	0	primary school	100	6	yes	36.56	no	0	0	no	relatives and friends	yes	outside far from the homestead	yes	1	yes	low standing	other(mud,timber)	other	poor	no	no	no toilet-use bush	Newspapers & Magazines		other	wrong	no	no	no	other	no	no	others	others	others	cow, sheep, goats, camel	others	no
77.3667	28.2273	73.1007	88.589	Kinna	Boran	male	53	married	Christian	high school	14	high school	150	5	yes	35.1	no	0	0	no	media (radio, Tv, magazine,newspaper)	yes	outside far from the homestead	no	0	yes	medium	other(mud,timber)	corrugated iron or tile	medium	no	no	pit latrine	Newspapers & Magazines		other	wrong	yes	yes	no	other	yes	yes	others	others	farmers, butchers, sherphers, vet related	cow, sheep, goats, camel	newborn animal, young animal	no
81.1401	11.893	83.0498	70.718	Ngaremara	Turkana	female	32	married	Muslim	none	0	primary school	550	13	yes	5.4	yes	100	0	no	relatives and friends	yes	outside far from the homestead	yes	0	yes	low standing	other(mud,timber)	other	poor	no	no	pit latrine	Newspapers & Magazines		other	wrong	no	no	no	other	yes	yes	both men and women	others	farmers, butchers, sherphers, vet related	cow, sheep, goats, camel	others	yes
79.7997	14.0294	75.4682	71.5211	Merti	Boran	male	43	married	Christian	university	15	college/polytechnic	300	8	yes	10.83	no	0	0	no	media (radio, Tv, magazine,newspaper)	yes	outside near thehomestead	no	0	yes	medium	other(mud,timber)	corrugated iron or tile	medium	no	yes	pit latrine	Newspapers & Magazines		other	wrong	yes	no	no	other	yes	yes	both men and women	others	farmers, butchers, sherphers, vet related	cow, sheep, goats, camel	others	yes
76.1885	9.06421	65.2765	88.589	Merti	Boran	male	54	married	Christian	none	0	high school	100	6	yes	28	no	0	0	no	media (radio, Tv, magazine,newspaper)	yes	outside far from the homestead	no	0	yes	good	concrete material	corrugated iron or tile	good	yes	yes	pit latrine	Radio		other	wrong	yes	no	no	other	yes	yes	others	others	farmers, butchers, sherphers, vet related	cow, sheep, goats, camel	newborn animal, young animal	no
77.0799	14.0294	81.63	64.4063	Merti	Boran	male	32	married	Muslim	none	0	primary school	25	5	yes	2.9	no	0	0	no	media (radio, Tv, magazine,newspaper)	yes	outside far from the homestead	no	0	yes	medium	other(mud,timber)	corrugated iron or tile	medium	no	yes	pit latrine	Newspapers & Magazines		other	wrong	yes	no	no	other	yes	yes	others	others	farmers, butchers, sherphers, vet related	cow, sheep, goats, camel	others	yes
76.9922	14.0294	70.6912	88.589	Kinna	Boran	male	46	married	Christian	primary school	8	primary school	250	7	yes	13.7	no	0	0	no	media (radio, Tv, magazine,newspaper)	yes	outside far from the homestead	no	0	yes	medium	other(mud,timber)	corrugated iron or tile	medium	no	no	pit latrine	Newspapers & Magazines		other	wrong	yes	yes	no	other	yes	no	others	others	farmers, butchers, sherphers, vet related	cow, sheep, goats, camel	newborn animal, young animal	no
79.4976	28.2273	75.9249	88.589	Kinna	Boran	male	51	married	Christian	university	17	college/polytechnic	300	8	yes	19.2	no	0	0	no	media (radio, Tv, magazine,newspaper)	yes	outside far from the homestead	no	0	yes	medium	other(mud,timber)	corrugated iron or tile	medium	no	yes	pit latrine	Newspapers & Magazines		other	wrong	yes	yes	no	other	yes	yes	others	others	farmers, butchers, sherphers, vet related	cow, sheep, goats, camel	newborn animal, young animal	no
82.286	14.0294	83.1862	90.535	Merti	Boran	male	28	married	Christian	university	14	college/polytechnic	100	4	yes	20.02	no	0	0	no	veterinary doctor	yes	outside far from the homestead	no	0	yes	medium	other(mud,timber)	corrugated iron or tile	medium	yes	yes	pit latrine			both animals and humans	wrong	no	yes	no	other	yes	yes	both men and women	others	farmers, butchers, sherphers, vet related	cow, sheep, goats, camel	others	yes
88.4177	14.0294	80.5108	98.054	Merti	Boran	male	43	married	Christian	university	14	college/polytechnic	200	6	yes	29.1	yes	0	0	no	media (radio, Tv, magazine,newspaper)	yes	outside far from the homestead	no	0	yes	medium	other(mud,timber)	corrugated iron or tile	medium	yes	yes	pit latrine	Newspapers & Magazines		other	wrong	no	no	no	other	yes	yes	both men and women	others	farmers, butchers, sherphers, vet related	cow, sheep, goats, camel	others	yes
79.4976	28.2273	75.9249	88.589	Kinna	Boran	male	52	married	Christian	university	18	college/polytechnic	150	5	yes	30.8	no	0	0	no	media (radio, Tv, magazine,newspaper)	yes	outside far from the homestead	no	0	yes	medium	other(mud,timber)	corrugated iron or tile	medium	no	no	pit latrine	Newspapers & Magazines		other	wrong	yes	yes	no	other	yes	yes	others	others	farmers, butchers, sherphers, vet related	cow, sheep, goats, camel	newborn animal, young animal	no
88.4954	8.35614	78.9677	90.535	Kinna	Boran	male	42	married	Christian	high school	15	high school	150	5	yes	17.2	no	0	0	no	media (radio, Tv, magazine,newspaper)	yes	outside far from the homestead	no	0	yes	good	concrete material	corrugated iron or tile	good	no	yes	pit latrine	Radio		both animals and humans	wrong	yes	no	no	other	yes	yes	both men and women	others	farmers, butchers, sherphers, vet related	cow, sheep, goats, camel	newborn animal, young animal	yes
79.9361	11.768	79.5931	90.535	Oldonyiro	Maasai	male	43	married	Muslim	primary school	7	high school	100	8	yes	50.41	no	0	0	no	media (radio, Tv, magazine,newspaper)	yes	inside the homestead	yes	2	yes	low standing	other(mud,timber)	other	poor	no	yes	pit latrine	Newspapers & Magazines		other	wrong	yes	no	yes	other	yes	yes	others	others	farmers, butchers, sherphers, vet related	cow, sheep, goats, camel	newborn animal, young animal	yes
72.4639	28.2273	67.3302	88.589	Kinna	Boran	male	42	married	Christian	high school	12	high school	200	6	yes	24.1	no	0	0	yes	media (radio, Tv, magazine,newspaper)	yes	outside far from the homestead	no	0	yes	medium	other(mud,timber)	corrugated iron or tile	medium	no	no	no toilet-use bush			both animals and humans	wrong	yes	yes	no	other	yes	yes	others	others	farmers, butchers, sherphers, vet related	cow, sheep, goats, camel	newborn animal, young animal	no
70.7784	11.768	64.6602	90.535	Merti	Boran	male	38	married	Christian	primary school	7	primary school	200	6	yes	14.3	no	0	0	no	media (radio, Tv, magazine,newspaper)	yes	outside far from the homestead	yes	1	yes	medium	other(mud,timber)	corrugated iron or tile	medium	no	yes	pit latrine			other	wrong	no	no	yes	other	yes	yes	others	others	farmers, butchers, sherphers, vet related	cow, sheep, goats, camel	others	yes
65.7726	11.768	62.3092	84.4645	Merti	Boran	male	49	married	Christian	primary school	7	high school	166.667	8	yes	28.5	no	0	0	no	media (radio, Tv, magazine,newspaper)	yes	outside far from the homestead	yes	1	yes	medium	other(mud,timber)	corrugated iron or tile	medium	no	yes	pit latrine			other	wrong	yes	no	no	other	yes	yes	both men and women	others	farmers, butchers, sherphers, vet related	others	others	yes
82.1051	5.677	76.3211	71.5211	Oldonyiro	Maasai	female	50	married	Muslim	none	0	high school	75	7	yes	14	no	0	0	no	relatives and friends	yes	inside the homestead	yes	2	yes	low standing	other(mud,timber)	other	poor	no	yes	pit latrine	Newspapers & Magazines		other	correct	no	no	no	other	yes	yes	both men and women	others	farmers, butchers, sherphers, vet related	cow, sheep, goats, camel	others	yes
74.546	14.0294	67.9031	90.535	Kinna	Boran	male	37	married	Christian	high school	13	high school	100	4	yes	24.4	no	0	0	no	media (radio, Tv, magazine,newspaper)	yes	outside far from the homestead	no	0	yes	medium	other(mud,timber)	corrugated iron or tile	good	no	yes	pit latrine	Newspapers & Magazines		both animals and humans	wrong	no	yes	no	other	yes	yes	others	youth and adults	farmers, butchers, sherphers, vet related	cow, sheep, goats, camel	others	yes
73.3709	11.768	69.4958	47.5796	Oldonyiro	Maasai	male	28	married	Muslim	none	0	primary school	150	5	yes	3.5	no	0	0	no	relatives and friends	yes	inside the homestead	yes	2	yes	low standing	other(mud,timber)	other	poor	no	no	no toilet-use bush	Newspapers & Magazines		both animals and humans	wrong	yes	no	no	other	yes	yes	both men and women	youth and adults	farmers, butchers, sherphers, vet related	cow, sheep, goats, camel	others	no
73.5049	11.893	71.134	53.6501	Oldonyiro	Maasai	male	28	married	Muslim	primary school	3	primary school	150	5	yes	8.9	yes	1	0	no	media (radio, Tv, magazine,newspaper)	yes	inside the homestead	yes	2	yes	medium	other(mud,timber)	corrugated iron or tile	medium	no	yes	pit latrine	Newspapers & Magazines		other	wrong	no	no	no	other	yes	yes	both men and women	others	farmers, butchers, sherphers, vet related	cow, sheep, goats, camel	others	no
81.3842	11.893	82.6393	70.718	Ngaremara	Turkana	female	38	married	Muslim	none	0	primary school	450	11	yes	5.71	no	0	0	no	relatives and friends	yes	outside near thehomestead	yes	1	yes	low standing	other(mud,timber)	other	poor	no	no	pit latrine	Newspapers & Magazines		other	wrong	yes	no	no	other	yes	yes	both men and women	others	farmers, butchers, sherphers, vet related	cow, sheep, goats, camel	others	yes
75.6246	14.0294	69.1786	84.4645	Kinna	Boran	male	30	divorced	Christian	high school	14	high school	300	4	yes	9.7	no	0	0	no	media (radio, Tv, magazine,newspaper)	yes	outside far from the homestead	no	0	yes	medium	other(mud,timber)	corrugated iron or tile	medium	no	yes	pit latrine	Newspapers & Magazines		other	wrong	no	no	yes	other	yes	yes	both men and women	others	farmers, butchers, sherphers, vet related	cow, sheep, goats, camel	others	no
78.1165	11.768	69.6585	88.589	Ngaremara	Turkana	male	42	married	Muslim	university	15	high school	200	12	yes	8.1	yes	20	0	no	media (radio, Tv, magazine,newspaper)	yes	outside near thehomestead	yes	1	no	low standing	other(mud,timber)	other	poor	no	no	pit latrine	Newspapers & Magazines		other	wrong	no	no	no	other	yes	yes	others	others	farmers, butchers, sherphers, vet related	cow, sheep, goats, camel	others	yes
78.8428	14.1544	80.2256	53.6501	Ngaremara	Turkana	female	22	divorced	Muslim	none	0	primary school	200	3	yes	1.22	no	0	0	no	relatives and friends	yes	outside near thehomestead	yes	1	yes	low standing	other(mud,timber)	corrugated iron or tile	medium	no	no	pit latrine	Newspapers & Magazines		other	wrong	no	no	no	other	yes	yes	both men and women	others	farmers, butchers, sherphers, vet related	cow, sheep, goats, camel	others	yes
76.1815	14.0294	69.5547	90.535	Kinna	Boran	male	37	married	Christian	high school	13	high school	150	5	yes	22.5	no	0	0	no	media (radio, Tv, magazine,newspaper)	yes	outside far from the homestead	no	0	yes	medium	other(mud,timber)	corrugated iron or tile	medium	yes	yes	pit latrine	Radio		other	wrong	no	no	yes	other	yes	yes	both men and women	others	farmers, butchers, sherphers, vet related	cow, sheep, goats, camel	newborn animal, young animal	no
78.8428	14.1544	80.2256	53.6501	Ngaremara	Turkana	female	35	married	Muslim	none	0	high school	400	10	yes	0.6	no	0	0	no	relatives and friends	yes	outside near thehomestead	yes	1	yes	low standing	other(mud,timber)	other	poor	no	no	pit latrine	Newspapers & Magazines		other	wrong	no	no	no	other	yes	yes	both men and women	others	farmers, butchers, sherphers, vet related	cow, sheep, goats, camel	others	yes
68.741	14.0294	61.6367	67.3966	Kinna	Boran	male	56	married	Christian	primary school	6	high school	42.8571	10	yes	46.5	no	0	0	no	veterinary doctor	yes	outside far from the homestead	yes	2	yes	medium	other(mud,timber)	corrugated iron or tile	medium	no	yes	pit latrine	Newspapers & Magazines		other	wrong	no	no	no	other	yes	yes	both men and women	others	farmers, butchers, sherphers, vet related	cow, sheep, goats, camel	others	no
75.1999	11.893	76.5711	39.0445	Oldonyiro	Maasai	female	62	widowed	Muslim	none	0	college/polytechnic	33.3333	4	yes	5.25	no	0	0	no	relatives and friends	yes	inside the homestead	yes	1	yes	medium	other(mud,timber)	corrugated iron or tile	medium	no	yes	pit latrine	Newspapers & Magazines		other	correct	yes	no	no	other	yes	yes	both men and women	others	farmers, butchers, sherphers, vet related	cow, sheep, goats, camel	newborn animal, young animal	yes
60.8809	11.768	49.6866	91.9835	Merti	Boran	male	47	married	Christian	primary school	7	high school	150	5	yes	11	no	0	0	no	informal community commn	no	outside near thehomestead	yes	2	yes	medium	other(mud,timber)	corrugated iron or tile	medium	no	yes	pit latrine			other	wrong	no	no	no	other	yes	yes	both men and women	others	farmers, butchers, sherphers, vet related	cow, sheep, goats, camel	others	no
74.0637	14.0294	66.3274	84.4645	Kinna	Boran	male	44	married	Christian	high school	14	college/polytechnic	100	6	yes	32.1	no	1	0	no	media (radio, Tv, magazine,newspaper)	yes	outside far from the homestead	no	0	yes	medium	other(mud,timber)	corrugated iron or tile	medium	no	yes	pit latrine	Newspapers & Magazines		both animals and humans	wrong	no	no	yes	other	yes	yes	others	others	farmers, butchers, sherphers, vet related	cow, sheep, goats, camel	others	yes
77.879	11.893	78.0801	53.6501	Ngaremara	Turkana	female	32	married	Muslim	none	0	none	100	4	yes	8.7	no	0	0	no	relatives and friends	yes	outside far from the homestead	yes	1	yes	low standing	other(mud,timber)	other	poor	no	no	pit latrine	Newspapers & Magazines		other	wrong	no	no	no	other	yes	yes	both men and women	others	farmers, butchers, sherphers, vet related	cow, sheep, goats, camel	others	yes
83.8544	11.768	82.2956	88.589	Oldonyiro	Maasai	male	23	married	Muslim	none	0	none	33.3333	4	yes	36.5	no	0	0	no	veterinary doctor	yes	inside the homestead	yes	1	yes	low standing	other(mud,timber)	other	poor	yes	yes	pit latrine	Newspapers & Magazines		other	wrong	yes	no	no	other	yes	yes	both men and women	others	farmers, butchers, sherphers, vet related	cow, sheep, goats, camel	others	yes
84.5379	11.768	80.4247	71.5211	Merti	Boran	male	53	married	Christian	primary school	8	high school	300	8	yes	21.5	yes	100	0	no	veterinary doctor	yes	outside near thehomestead	no	0	yes	medium	other(mud,timber)	corrugated iron or tile	medium	no	no	pit latrine	Newspapers & Magazines		other	wrong	yes	no	no	other	yes	yes	others	youth and adults	farmers, butchers, sherphers, vet related	cow, sheep, goats, camel	others	yes
66.5014	11.893	61.3113	84.4645	Merti	Boran	male	44	married	Christian	primary school	6	high school	150	5	yes	18.6	no	0	0	no	media (radio, Tv, magazine,newspaper)	yes	outside far from the homestead	yes	1	yes	medium	other(mud,timber)	corrugated iron or tile	medium	no	yes	pit latrine			other	wrong	no	no	no	other	yes	yes	others	others	farmers, butchers, sherphers, vet related	cow, sheep, goats, camel	others	yes
46.7778	14.0294	36.7768	47.5796	Oldonyiro	Maasai	male	35	married	Muslim	none	0	primary school	100	4	yes	19.68	no	0	0	no	media (radio, Tv, magazine,newspaper)	yes	inside the homestead	yes	1	yes	medium	other(mud,timber)	corrugated iron or tile	poor	no	no	no toilet-use bush	Newspapers & Magazines		other	wrong	no	no	no	other	no	no	others	others	others	cow, sheep, goats, camel	others	no
80.9326	11.768	76.9464	88.589	Oldonyiro	Maasai	female	20	married	Muslim	primary school	7	primary school	200	9	yes	10.83	no	0	0	no	relatives and friends	yes	inside the homestead	yes	4	yes	low standing	concrete material	other	poor	no	yes	pit latrine	Newspapers & Magazines		other	wrong	no	no	no	other	yes	yes	others	others	farmers, butchers, sherphers, vet related	cow, sheep, goats, camel	newborn animal, young animal	yes
74.1233	28.2273	67.7994	88.589	Kinna	Boran	male	47	married	Christian	university	17	college/polytechnic	200	6	yes	27.2	no	0	0	no	media (radio, Tv, magazine,newspaper)	yes	outside far from the homestead	no	0	yes	medium	other(mud,timber)	corrugated iron or tile	medium	no	no	pit latrine	Newspapers & Magazines		other	wrong	yes	yes	no	other	yes	yes	others	others	farmers, butchers, sherphers, vet related	cow, sheep, goats, camel	newborn animal, young animal	no
57.4701	5.80195	56.6908	54.9413	Ngaremara	Turkana	female	65	widowed	Muslim	none	0	high school	150	5	yes	10.22	yes	23	0	no	relatives and friends	yes	outside near thehomestead	no	0	yes	low standing	other(mud,timber)	other	poor	no	no	no toilet-use bush	Elders		other	wrong	no	no	no	other	yes	yes	others	others	others	cow, sheep, goats, camel	others	yes
77.5656	11.768	75.0878	53.6501	Oldonyiro	Maasai	female	53	married	Muslim	primary school	7	high school	100	10	yes	64.5	no	0	0	no	relatives and friends	yes	inside the homestead	no	0	yes	good	concrete material	corrugated iron or tile	good	no	yes	pit latrine	Newspapers & Magazines		other	wrong	yes	no	no	other	yes	yes	others	others	farmers, butchers, sherphers, vet related	cow, sheep, goats, camel	others	yes
75.9685	11.893	76.7861	39.0445	Oldonyiro	Maasai	male	42	divorced	Muslim	high school	12	high school	50	6	yes	3.81	no	0	0	no	media (radio, Tv, magazine,newspaper)	yes	inside the homestead	no	0	yes	medium	other(mud,timber)	corrugated iron or tile	medium	no	yes	pit latrine	Newspapers & Magazines		other	correct	no	no	yes	other	yes	yes	others	others	farmers, butchers, sherphers, vet related	cow, sheep, goats, camel	others	no
67.4169	11.768	66.0464	48.8708	Merti	Boran	male	56	divorced	Christian	none	0	college/polytechnic	14.2857	8	yes	3.3	yes	8	0	no	relatives and friends	yes	outside far from the homestead	no	0	yes	medium	other(mud,timber)	corrugated iron or tile	medium	no	yes	pit latrine	Newspapers & Magazines		other	wrong	yes	no	no	other	yes	yes	others	others	farmers, butchers, sherphers, vet related	cow, sheep, goats, camel	others	no
78.943	11.768	73.4182	88.589	Oldonyiro	Maasai	male	35	married	Muslim	primary school	6	primary school	166.667	8	yes	26.05	no	0	0	no	media (radio, Tv, magazine,newspaper)	yes	inside the homestead	yes	1	yes	medium	other(mud,timber)	corrugated iron or tile	medium	no	no	pit latrine	Newspapers & Magazines		other	wrong	no	no	no	other	yes	yes	others	others	farmers, butchers, sherphers, vet related	cow, sheep, goats, camel	others	yes
66.4835	11.768	70.3713	16.5515	Oldonyiro	Maasai	male	30	married	Muslim	none	0	primary school	133.333	7	yes	10.16	no	0	0	no	veterinary doctor	yes	inside the homestead	yes	2	yes	low standing	other(mud,timber)	other	poor	no	yes	pit latrine	Newspapers & Magazines		other	correct	no	no	no	other	yes	yes	others	others	farmers, butchers, sherphers, vet related	cow, sheep, goats, camel	others	no
69.3213	11.893	64.1545	89.8802	Merti	Boran	male	46	married	Christian	university	15	college/polytechnic	40	7	yes	4.5	yes	25	0	no	media (radio, Tv, magazine,newspaper)	yes	outside far from the homestead	no	0	yes	medium	other(mud,timber)	corrugated iron or tile	medium	no	no	no toilet-use bush	Newspapers & Magazines		other	wrong	yes	no	no	other	yes	yes	others	others	farmers, butchers, sherphers, vet related	cow, sheep, goats, camel	others	no
83.2871	11.893	83.0498	88.589	Ngaremara	Turkana	female	70	widowed	Muslim	none	0	high school	20	6	yes	0.5	no	0	0	no	relatives and friends	yes	outside near thehomestead	yes	1	yes	low standing	other(mud,timber)	other	poor	no	no	pit latrine	Newspapers & Magazines		other	wrong	no	no	no	other	yes	yes	both men and women	others	farmers, butchers, sherphers, vet related	cow, sheep, goats, camel	others	yes
75.5714	14.0294	75.06	72.664	Merti	Boran	male	26	married	Christian	primary school	5	college/polytechnic	20	6	yes	2.5	yes	0	0	no	media (radio, Tv, magazine,newspaper)	yes	outside far from the homestead	yes	1	yes	medium	other(mud,timber)	corrugated iron or tile	medium	no	yes	pit latrine	Newspapers & Magazines		other	wrong	yes	no	no	other	yes	yes	others	others	farmers, butchers, sherphers, vet related	cow, sheep, goats, camel	newborn animal, young animal	yes
82.7405	14.0294	80.5514	88.589	Kinna	Boran	male	54	married	Christian	none	0	primary school	100	6	yes	15.9	no	0	0	no	media (radio, Tv, magazine,newspaper)	yes	outside far from the homestead	no	0	yes	medium	other(mud,timber)	corrugated iron or tile	medium	no	no	no toilet-use bush	Newspapers & Magazines		both animals and humans	wrong	yes	yes	no	other	yes	yes	others	others	farmers, butchers, sherphers, vet related	cow, sheep, goats, camel	newborn animal, young animal	yes
71.5067	9.06421	63.3348	90.535	Merti	Boran	male	40	married	Christian	high school	12	primary school	150	5	yes	0.8	no	0	0	no	media (radio, Tv, magazine,newspaper)	yes	outside far from the homestead	no	1	yes	medium	other(mud,timber)	corrugated iron or tile	medium	no	yes	pit latrine	Newspapers & Magazines		other	wrong	yes	no	no	other	yes	yes	others	others	farmers, butchers, sherphers, vet related	cow, sheep, goats, camel	newborn animal, young animal	yes
72.1788	11.893	70.0447	87.9342	Oldonyiro	Maasai	female	40	married	Muslim	none	0	primary school	166.667	8	yes	0	no	100	0	no	relatives and friends	yes	inside the homestead	no	0	yes	low standing	other(mud,timber)	other	poor	no	yes	pit latrine	Newspapers & Magazines		other	wrong	no	no	no	other	yes	yes	others	others	farmers, butchers, sherphers, vet related	cow, sheep, goats, camel	others	yes
81.9186	8.35614	67.998	88.589	Kinna	Boran	male	45	married	Christian	high school	12	high school	250	7	yes	62	no	0	0	no	media (radio, Tv, magazine,newspaper)	yes	outside far from the homestead	no	0	yes	medium	other(mud,timber)	corrugated iron or tile	medium	yes	yes	pit latrine	Radio		other	wrong	yes	no	no	other	yes	yes	others	others	farmers, butchers, sherphers, vet related	cow, sheep, goats, camel	newborn animal, young animal	yes
71.5695	11.768	64.7872	90.535	Merti	Boran	male	37	married	Christian	high school	16	high school	66.6667	5	yes	2.2	no	0	0	no	media (radio, Tv, magazine,newspaper)	yes	outside far from the homestead	no	0	yes	medium	other(mud,timber)	corrugated iron or tile	medium	no	no	pit latrine			other	wrong	no	no	no	other	yes	yes	both men and women	others	farmers, butchers, sherphers, vet related	cow, sheep, goats, camel	others	yes
59.4364	11.768	55.1863	54.9413	Merti	Boran	female	61	widowed	Christian	none	0	college/polytechnic	100	4	yes	23.4	no	0	0	no	relatives and friends	yes	outside far from the homestead	no	0	yes	medium	other(mud,timber)	corrugated iron or tile	medium	no	no	no toilet-use bush			other	wrong	yes	no	no	other	yes	yes	others	others	farmers, butchers, sherphers, vet related	cow, sheep, goats, camel	others	no
81.7523	11.768	79.2564	71.5211	Oldonyiro	Maasai	male	46	married	Muslim	primary school	8	high school	100	10	yes	27.52	yes	5	0	no	veterinary doctor	yes	inside the homestead	yes	2	yes	medium	concrete material	corrugated iron or tile	medium	yes	yes	pit latrine	Newspapers & Magazines		other	wrong	yes	no	no	other	yes	yes	others	others	farmers, butchers, sherphers, vet related	cow, sheep, goats, camel	others	yes
64.184	11.893	59.3132	89.8802	Merti	Boran	female	53	widowed	Christian	none	0	primary school	400	5	yes	10.26	yes	6	0	no	relatives and friends	yes	outside far from the homestead	no	0	yes	medium	other(mud,timber)	corrugated iron or tile	medium	no	no	no toilet-use bush			other	wrong	yes	no	no	other	yes	yes	others	others	farmers, butchers, sherphers, vet related	cow, sheep, goats, camel	others	no
76.3208	11.768	75.2443	47.5796	Oldonyiro	Maasai	male	45	married	Muslim	university	14	primary school	200	6	yes	24.93	no	0	0	no	relatives and friends	yes	inside the homestead	yes	1	yes	medium	other(mud,timber)	corrugated iron or tile	medium	no	no	no toilet-use bush	Newspapers & Magazines		both animals and humans	wrong	no	yes	no	other	yes	yes	both men and women	others	farmers, butchers, sherphers, vet related	cow, sheep, goats, camel	others	yes
26.9944	11.893	25.542	64.4063	Merti	Boran	male	66	married	Christian	primary school	8	primary school	200	9	yes	52.4	yes	2	0	no	relatives and friends	yes	outside far from the homestead	yes	1	yes	low standing	other(mud,timber)	other	poor	no	no	no toilet-use bush			other	wrong	yes	no	no	other	yes	no	others	others	others	cow, sheep, goats, camel	others	no
81.9153	11.893	82.0022	88.589	Ngaremara	Turkana	female	30	married	Muslim	none	0	primary school	400	10	yes	0.6	no	0	0	no	relatives and friends	yes	outside near thehomestead	yes	1	yes	low standing	other(mud,timber)	other	poor	no	no	no toilet-use bush	Newspapers & Magazines		other	wrong	yes	no	no	other	yes	yes	both men and women	others	farmers, butchers, sherphers, vet related	cow, sheep, goats, camel	others	yes
58.6	7.9384	50.559	64.4063	Merti	Boran	female	43	widowed	Christian	none	0	college/polytechnic	100	6	yes	4.9	yes	6	0	no	relatives and friends	yes	outside far from the homestead	yes	1	yes	medium	other(mud,timber)	corrugated iron or tile	medium	no	yes	no toilet-use bush	Elders		other	wrong	no	no	no	other	yes	no	others	others	farmers, butchers, sherphers, vet related	cow, sheep, goats, camel	others	no
56.5051	11.768	49.5481	54.9413	Merti	Boran	female	72	widowed	Christian	none	0	college/polytechnic	100	6	yes	13.6	yes	7	0	no	relatives and friends	yes	outside far from the homestead	yes	1	yes	medium	other(mud,timber)	corrugated iron or tile	medium	no	no	no toilet-use bush	Elders		other	wrong	yes	no	no	other	yes	no	others	others	farmers, butchers, sherphers, vet related	cow, sheep, goats, camel	others	no
14.5394	5.677	6.66472	89.8802	Merti	Boran	female	54	divorced	Christian	none	0	high school	0	5	no	0	no	0	0	no	informal community commn	no	other	no	0	yes	low standing	other(mud,timber)	other	poor	no	no	no toilet-use bush	Elders		other	wrong	no	no	no	other	no	yes	others	others	others	others	others	no
75.5289	11.893	72.781	88.589	Ngaremara	Turkana	female	26	married	Muslim	none	0	primary school	100	6	yes	5.2	yes	10	0	no	relatives and friends	yes	outside far from the homestead	yes	1	yes	low standing	other(mud,timber)	other	poor	no	no	pit latrine	Newspapers & Magazines		other	wrong	no	no	no	other	yes	yes	both men and women	others	farmers, butchers, sherphers, vet related	cow, sheep, goats, camel	others	yes
77.8493	28.2273	72.7132	88.589	Kinna	Boran	male	51	married	Christian	none	0	high school	200	6	yes	28.8	no	0	0	no	media (radio, Tv, magazine,newspaper)	yes	outside far from the homestead	yes	1	yes	medium	other(mud,timber)	corrugated iron or tile	medium	no	no	pit latrine	Newspapers & Magazines		other	wrong	yes	yes	no	other	yes	yes	others	others	farmers, butchers, sherphers, vet related	cow, sheep, goats, camel	newborn animal, young animal	no
68.0504	11.893	68.1621	55.5961	Oldonyiro	Maasai	female	50	widowed	Muslim	none	0	primary school	200	6	yes	5.7	no	0	0	no	relatives and friends	yes	inside the homestead	yes	1	yes	medium	other(mud,timber)	other	poor	no	yes	pit latrine	Newspapers & Magazines		other	wrong	no	no	no	other	yes	yes	both men and women	others	farmers, butchers, sherphers, vet related	cow, sheep, goats, camel	newborn animal, young animal	no
81.2379	11.768	77.0292	88.589	Merti	Boran	female	26	married	Christian	none	0	primary school	150	5	yes	11.32	no	0	0	no	relatives and friends	yes	outside far from the homestead	no	0	yes	medium	other(mud,timber)	corrugated iron or tile	medium	no	yes	pit latrine	Newspapers & Magazines		other	wrong	no	no	no	other	yes	yes	others	others	farmers, butchers, sherphers, vet related	cow, sheep, goats, camel	others	yes
77.2999	14.0294	75.1947	53.6501	Ngaremara	Turkana	male	80	married	Muslim	none	0	primary school	500	6	yes	6.25	no	0	0	no	media (radio, Tv, magazine,newspaper)	yes	outside far from the homestead	no	0	yes	low standing	other(mud,timber)	other	poor	no	no	pit latrine	Newspapers & Magazines		other	wrong	yes	no	no	other	yes	yes	both men and women	others	farmers, butchers, sherphers, vet related	cow, sheep, goats, camel	others	yes
98.2083	48.5409	66.8815	100	Kinna	Boran	male	28	married	Christian	university	17	university	0	2	yes	12	yes	6	0	no	veterinary doctor	yes	outside far from the homestead	no	0	no	medium	other(mud,timber)	corrugated iron or tile	good	yes	yes	pit latrine	Radio		both animals and humans	wrong	no	yes	yes	other	yes	no	others	youth and adults	farmers, butchers, sherphers, vet related	cow, sheep, goats, camel	others	yes
85.2862	11.768	80.4247	88.589	Merti	Boran	male	34	married	Christian	primary school	8	primary school	150	5	yes	11.6	no	0	0	no	media (radio, Tv, magazine,newspaper)	yes	outside near thehomestead	no	0	yes	medium	other(mud,timber)	corrugated iron or tile	medium	no	no	pit latrine	Newspapers & Magazines		other	wrong	yes	no	no	other	yes	yes	others	youth and adults	farmers, butchers, sherphers, vet related	cow, sheep, goats, camel	others	yes
57.2725	14.0294	62.308	20.6761	Oldonyiro	Maasai	male	70	married	Muslim	none	0	primary school	100	2	yes	8.7	no	0	0	no	relatives and friends	yes	inside the homestead	no	0	yes	low standing	other(mud,timber)	other	poor	no	no	no toilet-use bush	Newspapers & Magazines		other	wrong	yes	no	no	other	yes	yes	both men and women	others	farmers, butchers, sherphers, vet related	cow, sheep, goats, camel	others	no
62.8688	11.768	61.8564	48.8708	Merti	Boran	male	82	married	Christian	none	0	high school	100	8	yes	65.7	no	0	0	no	relatives and friends	yes	outside far from the homestead	yes	1	yes	medium	other(mud,timber)	corrugated iron or tile	medium	no	no	no toilet-use bush			other	wrong	yes	no	no	other	yes	yes	others	others	farmers, butchers, sherphers, vet related	cow, sheep, goats, camel	others	no
67.2833	11.893	67.5669	47.5796	Oldonyiro	Maasai	female	64	divorced	Muslim	none	0	high school	0	3	yes	21.72	no	0	0	no	relatives and friends	yes	inside the homestead	yes	1	yes	low standing	other(mud,timber)	other	poor	no	no	no toilet-use bush	Newspapers & Magazines		other	wrong	yes	no	no	other	yes	yes	both men and women	others	farmers, butchers, sherphers, vet related	cow, sheep, goats, camel	others	no
80.4136	8.35614	67.1059	87.9342	Kinna	Boran	male	32	married	Christian	high school	12	high school	150	5	yes	57.6	yes	24	0	no	veterinary doctor	yes	outside far from the homestead	no	0	yes	good	concrete material	corrugated iron or tile	good	yes	yes	pit latrine	Radio		other	wrong	no	yes	no	other	yes	yes	others	youth and adults	farmers, butchers, sherphers, vet related	cow, sheep, goats, camel	others	yes
51.6859	42.3588	48.1678	46.9248	Oldonyiro	Maasai	male	62	married	Muslim	none	0	primary school	200	6	yes	4.6	no	0	0	no	relatives and friends	yes	inside the homestead	yes	2	yes	low standing	other(mud,timber)	other	poor	no	no	no toilet-use bush			other	wrong	no	no	no	other	yes	yes	others	others	farmers, butchers, sherphers, vet related	cow, sheep, goats, camel	others	no
51.8633	14.0294	49.0917	72.8123	Merti	Boran	female	53	married	Christian	none	0	college/polytechnic	100	6	yes	11.7	no	0	0	no	media (radio, Tv, magazine,newspaper)	yes	outside far from the homestead	yes	1	yes	medium	other(mud,timber)	corrugated iron or tile	medium	no	yes	pit latrine	Newspapers & Magazines		other	wrong	no	no	yes	other	yes	yes	others	others	others	others	others	yes
65.0234	14.0294	60.1852	89.8802	Kinna	Boran	male	22	single	Christian	university	15	college/polytechnic	0	2	yes	5.6	no	0	0	no	media (radio, Tv, magazine,newspaper)	yes	outside far from the homestead	no	0	yes	medium	other(mud,timber)	corrugated iron or tile	medium	no	no	pit latrine	Newspapers & Magazines		both animals and humans	wrong	no	yes	no	other	yes	no	others	youth and adults	farmers, butchers, sherphers, vet related	cow, sheep, goats, camel	others	yes
78.0374	11.768	76.9464	53.6501	Merti	Boran	female	45	married	Christian	none	0	primary school	250	7	yes	3.08	no	0	0	no	relatives and friends	yes	inside the homestead	no	0	yes	medium	other(mud,timber)	corrugated iron or tile	medium	no	yes	pit latrine	Newspapers & Magazines		other	wrong	no	no	no	other	yes	yes	others	others	farmers, butchers, sherphers, vet related	cow, sheep, goats, camel	newborn animal, young animal	yes
70.2662	11.768	65.7136	97.3992	Oldonyiro	Maasai	male	67	married	Muslim	none	0	high school	166.667	8	yes	47.43	no	0	0	no	media (radio, Tv, magazine,newspaper)	yes	inside the homestead	yes	2	yes	medium	other(mud,timber)	corrugated iron or tile	medium	no	yes	pit latrine	Newspapers & Magazines		other	wrong	no	no	no	other	yes	yes	others	others	farmers, butchers, sherphers, vet related	cow, sheep, goats, camel	newborn animal, young animal	yes
81.393	14.0294	78.6845	71.5211	Ngaremara	Turkana	male	30	married	Muslim	none	0	primary school	266.667	11	yes	18.5	yes	10	0	no	relatives and friends	yes	outside near thehomestead	yes	1	yes	low standing	other(mud,timber)	other	poor	no	no	pit latrine	Newspapers & Magazines		other	wrong	yes	no	no	other	yes	yes	both men and women	others	farmers, butchers, sherphers, vet related	cow, sheep, goats, camel	others	yes
79.1524	14.1544	79.3216	53.6501	Ngaremara	Turkana	female	80	married	Muslim	none	0	primary school	50	3	no	0	no	0	0	no	relatives and friends	yes	other	no	0	yes	low standing	other(mud,timber)	other	poor	no	no	pit latrine	Newspapers & Magazines		other	wrong	yes	no	no	other	yes	yes	both men and women	others	farmers, butchers, sherphers, vet related	cow, sheep, goats, camel	others	yes
51.3449	11.893	45.259	32.974	Merti	Boran	male	30	married	Christian	primary school	2	primary school	200	6	yes	9.94	no	0	0	no	informal community commn	no	outside far from the homestead	no	0	yes	low standing	other(mud,timber)	other	poor	no	no	pit latrine	Newspapers & Magazines		other	correct	no	no	no	other	yes	yes	others	others	farmers, butchers, sherphers, vet related	cow, sheep, goats, camel	others	no
83.7967	11.768	78.3839	88.589	Oldonyiro	Maasai	male	32	married	Muslim	university	15	college/polytechnic	100	4	yes	8.4	no	0	0	no	relatives and friends	yes	inside the homestead	yes	1	yes	good	concrete material	corrugated iron or tile	good	yes	yes	pit latrine	Newspapers & Magazines		other	correct	no	no	yes	other	yes	yes	both men and women	others	farmers, butchers, sherphers, vet related	cow, sheep, goats, camel	others	no
80.0171	11.768	77.0292	82.5185	Merti	Boran	female	30	married	Christian	primary school	0	primary school	350	9	yes	3.77	no	0	0	no	relatives and friends	yes	outside far from the homestead	no	0	yes	medium	other(mud,timber)	corrugated iron or tile	medium	no	yes	pit latrine	Newspapers & Magazines		other	wrong	no	no	no	other	yes	yes	others	others	farmers, butchers, sherphers, vet related	cow, sheep, goats, camel	others	yes
61.4824	14.0294	57.4545	54.9413	Ngaremara	Turkana	male	66	married	Muslim	none	0	primary school	100	8	yes	11.94	yes	80	0	no	relatives and friends	yes	outside near thehomestead	yes	1	yes	low standing	other(mud,timber)	other	poor	no	no	no toilet-use bush	Newspapers & Magazines		other	wrong	no	no	no	other	yes	yes	others	others	farmers, butchers, sherphers, vet related	cow, sheep, goats, camel	others	yes
80.5015	11.893	82.7461	70.718	Ngaremara	Turkana	male	44	married	Muslim	high school	0	none	0	8	yes	7.1	yes	0	0	no	relatives and friends	yes	outside far from the homestead	yes	1	yes	low standing	other(mud,timber)	other	poor	no	no	pit latrine	Newspapers & Magazines		other	wrong	yes	no	no	other	yes	yes	both men and women	others	farmers, butchers, sherphers, vet related	cow, sheep, goats, camel	others	yes
64.4051	11.768	61.4414	54.9413	Ngaremara	Turkana	male	30	married	Muslim	primary school	6	primary school	200	6	yes	36.88	no	0	0	no	relatives and friends	yes	outside far from the homestead	no	0	yes	low standing	other(mud,timber)	other	poor	no	no	no toilet-use bush	Newspapers & Magazines		other	wrong	no	no	no	other	yes	yes	others	others	others	cow, sheep, goats, camel	others	yes
77.3387	11.893	74.7666	88.589	Merti	Boran	male	24	single	Christian	primary school	8	primary school	0	3	yes	11.8	no	0	0	no	media (radio, Tv, magazine,newspaper)	yes	outside far from the homestead	no	0	yes	medium	other(mud,timber)	corrugated iron or tile	medium	no	no	pit latrine	Newspapers & Magazines		other	wrong	yes	no	no	other	yes	yes	others	others	farmers, butchers, sherphers, vet related	cow, sheep, goats, camel	newborn animal, young animal	yes
63.1316	7.9384	55.3643	72.664	Merti	Boran	male	30	married	Christian	university	12	college/polytechnic	50	3	yes	1.5	yes	7	0	no	medics (physician, medical assistant, nurse)	yes	outside far from the homestead	no	0	no	medium	other(mud,timber)	corrugated iron or tile	medium	no	yes	pit latrine	Newspapers & Magazines		other	wrong	yes	no	no	other	yes	yes	others	others	farmers, butchers, sherphers, vet related	cow, sheep, goats, camel	others	no
61.6862	11.768	59.4777	47.5796	Oldonyiro	Maasai	male	26	married	Muslim	high school	12	high school	100	4	yes	30.9	no	0	0	no	media (radio, Tv, magazine,newspaper)	yes	inside the homestead	yes	1	yes	low standing	other(mud,timber)	other	poor	yes	no	no toilet-use bush	Newspapers & Magazines		other	wrong	yes	yes	no	other	yes	yes	others	others	farmers, butchers, sherphers, vet related	cow, sheep, goats, camel	others	no
72.2763	14.0294	70.149	55.5961	Kinna	Boran	male	58	married	Christian	primary school	9	college/polytechnic	50	6	yes	50.4	yes	40	0	no	relatives and friends	yes	outside far from the homestead	no	0	yes	good	other(mud,timber)	corrugated iron or tile	good	no	yes	pit latrine			both animals and humans	wrong	no	yes	no	other	yes	no	others	others	farmers, butchers, sherphers, vet related	cow, sheep, goats, camel	others	yes
84.8875	8.35614	68.505	88.589	Kinna	Boran	male	52	married	Christian	none	0	university	50	6	yes	30.3	yes	12	0	no	media (radio, Tv, magazine,newspaper)	yes	outside far from the homestead	no	0	yes	medium	other(mud,timber)	corrugated iron or tile	good	no	yes	pit latrine			both animals and humans	wrong	yes	no	no	other	yes	yes	others	youth and adults	farmers, butchers, sherphers, vet related	cow, sheep, goats, camel	newborn animal, young animal	yes
81.0075	14.0294	76.6789	90.535	Merti	Boran	male	70	married	Christian	none	0	high school	33.3333	12	yes	4.03	no	0	0	no	relatives and friends	yes	outside far from the homestead	yes	1	yes	medium	other(mud,timber)	corrugated iron or tile	medium	yes	yes	pit latrine	Newspapers & Magazines		other	wrong	yes	no	no	other	yes	yes	others	youth and adults	farmers, butchers, sherphers, vet related	cow, sheep, goats, camel	newborn animal, young animal	yes
83.6137	0.00369666	73.5989	90.535	Merti	Boran	male	27	married	Christian	primary school	8	primary school	50	6	yes	19.6	yes	6	0	no	relatives and friends	yes	outside far from the homestead	no	0	yes	low standing	other(mud,timber)	other	poor	yes	no	pit latrine	Radio		other	wrong	yes	no	no	other	yes	yes	both men and women	youth and adults	farmers, butchers, sherphers, vet related	cow, sheep, goats, camel	others	no
75.6899	14.0294	71.2551	63.1151	Merti	Boran	male	29	married	Christian	university	15	college/polytechnic	100	4	yes	2.1	yes	2	0	no	relatives and friends	yes	outside far from the homestead	yes	2	yes	medium	other(mud,timber)	corrugated iron or tile	medium	yes	yes	pit latrine	Elders		other	wrong	yes	no	no	other	yes	yes	both men and women	others	farmers, butchers, sherphers, vet related	cow, sheep, goats, camel	newborn animal, young animal	no
61.9738	5.677	57.1203	71.5211	Oldonyiro	Maasai	male	38	married	Muslim	primary school	3	high school	225	13	yes	58.5	yes	80	0	no	veterinary doctor	yes	inside the homestead	yes	3	yes	medium	concrete material	corrugated iron or tile	medium	yes	no	pit latrine	Newspapers & Magazines		other	wrong	no	no	no	other	yes	yes	others	others	farmers, butchers, sherphers, vet related	cow, sheep, goats, camel	newborn animal, young animal	no
53.3453	11.893	51.548	54.9413	Ngaremara	Turkana	male	31	married	Christian	none	0	primary school	75	7	yes	27.05	yes	40	0	no	relatives and friends	yes	outside near thehomestead	yes	1	yes	low standing	other(mud,timber)	other	poor	no	no	no toilet-use bush			other	wrong	no	no	no	other	yes	yes	others	others	others	cow, sheep, goats, camel	others	yes
76.2796	14.0294	66.5793	88.589	Kinna	Boran	male	24	married	Christian	high school	14	high school	100	8	yes	18.7	yes	19	0	no	relatives and friends	yes	outside far from the homestead	no	0	yes	medium	other(mud,timber)	corrugated iron or tile	good	yes	yes	pit latrine			both animals and humans	wrong	no	yes	no	other	yes	yes	others	youth and adults	farmers, butchers, sherphers, vet related	cow, sheep, goats, camel	others	yes
79.4492	8.35614	66.3205	70.8663	Kinna	Boran	male	34	married	Christian	primary school	4	primary school	50	3	yes	0.7	yes	2	0	no	relatives and friends	yes	outside far from the homestead	no	0	yes	medium	other(mud,timber)	corrugated iron or tile	good	no	no	pit latrine			other	correct	no	yes	no	other	yes	yes	others	youth and adults	farmers, butchers, sherphers, vet related	cow, sheep, goats, camel	others	yes
77.1585	15.1553	70.6286	84.4645	Kinna	Boran	male	52	married	Christian	primary school	8	high school	0	4	yes	3.6	no	0	0	no	relatives and friends	yes	outside far from the homestead	no	0	yes	medium	other(mud,timber)	corrugated iron or tile	good	no	yes	pit latrine	Newspapers & Magazines		both animals and humans	wrong	no	yes	no	other	yes	yes	others	youth and adults	farmers, butchers, sherphers, vet related	cow, sheep, goats, camel	others	yes
54.3847	14.0294	46.8411	52.9953	Kinna	Boran	male	64	married	Christian	none	0	college/polytechnic	50	6	yes	233.7	no	0	0	no	relatives and friends	yes	outside far from the homestead	no	0	yes	medium	other(mud,timber)	corrugated iron or tile	good	no	no	pit latrine			other	wrong	no	no	no	other	yes	no	others	youth and adults	others	cow, sheep, goats, camel	others	yes
40.9734	11.893	38.8026	54.9413	Ngaremara	Turkana	female	75	widowed	Muslim	none	0	primary school	50	3	yes	4	yes	2	0	no	relatives and friends	yes	outside far from the homestead	no	0	yes	low standing	other(mud,timber)	other	poor	no	no	no toilet-use bush			other	wrong	no	no	no	other	no	no	others	others	others	cow, sheep, goats, camel	others	yes
65.4016	11.893	58.0595	73.9834	Merti	Boran	male	55	married	Christian	none	0	high school	200	9	yes	2.9	no	0	0	no	media (radio, Tv, magazine,newspaper)	yes	outside far from the homestead	yes	1	yes	medium	other(mud,timber)	corrugated iron or tile	medium	no	no	no toilet-use bush			other	wrong	no	no	no	other	yes	yes	others	others	farmers, butchers, sherphers, vet related	cow, sheep, goats, camel	others	yes
76.8619	11.768	70.3198	70.718	Merti	Boran	female	54	married	Christian	none	0	high school	400	10	yes	10.7	no	0	0	no	relatives and friends	yes	outside far from the homestead	yes	1	no	medium	concrete material	corrugated iron or tile	medium	no	no	pit latrine	Newspapers & Magazines		other	wrong	no	no	no	other	yes	yes	others	others	farmers, butchers, sherphers, vet related	cow, sheep, goats, camel	others	no
70.5355	14.1544	65.3953	91.3287	Kinna	Boran	male	26	married	Christian	primary school	8	primary school	200	3	yes	41.1	yes	40	0	no	relatives and friends	yes	outside far from the homestead	no	0	yes	medium	other(mud,timber)	corrugated iron or tile	good	yes	yes	pit latrine			other	wrong	yes	no	no	other	yes	yes	others	youth and adults	farmers, butchers, sherphers, vet related	cow, sheep, goats, camel	others	yes
61.0912	11.893	59.2845	54.9413	Ngaremara	Turkana	male	32	married	Muslim	primary school	8	primary school	100	4	yes	9.84	yes	6	0	no	relatives and friends	yes	outside near thehomestead	no	0	yes	low standing	other(mud,timber)	other	poor	no	no	no toilet-use bush	Newspapers & Magazines		other	wrong	no	no	no	other	yes	yes	others	others	farmers, butchers, sherphers, vet related	cow, sheep, goats, camel	others	yes
66.9145	14.0294	61.0211	84.4645	Kinna	Boran	male	49	married	Christian	primary school	5	high school	100	6	yes	16	no	0	0	no	media (radio, Tv, magazine,newspaper)	yes	outside far from the homestead	no	0	yes	medium	other(mud,timber)	corrugated iron or tile	medium	no	yes	pit latrine	Newspapers & Magazines		other	wrong	yes	no	no	other	yes	yes	both men and women	others	farmers, butchers, sherphers, vet related	cow, sheep, goats, camel	others	no
23.1551	11.768	16.6962	62.2559	Oldonyiro	Maasai	male	29	married	Muslim	primary school	4	primary school	33.3333	4	yes	6.6	no	0	0	no	media (radio, Tv, magazine,newspaper)	yes	inside the homestead	yes	1	yes	medium	other(mud,timber)	other	medium	no	no	no toilet-use bush	Newspapers & Magazines		other	correct	no	no	no	other	yes	no	others	others	others	others	others	no
66.1008	11.893	62.5921	54.9413	Merti	Boran	female	48	widowed	Christian	none	0	high school	100	4	yes	18.5	yes	6	0	no	relatives and friends	yes	outside far from the homestead	no	0	yes	low standing	other(mud,timber)	other	poor	no	no	no toilet-use bush			other	wrong	yes	no	no	other	yes	yes	others	others	farmers, butchers, sherphers, vet related	cow, sheep, goats, camel	others	no
46.7515	11.893	46.4242	54.9413	Ngaremara	Turkana	male	74	married	Muslim	none	0	none	100	8	yes	69.5	yes	8	0	no	relatives and friends	yes	outside far from the homestead	yes	1	yes	low standing	other(mud,timber)	other	poor	no	no	no toilet-use bush			other	wrong	no	no	no	other	no	no	others	others	others	cow, sheep, goats, camel	others	yes
81.2825	11.768	75.9456	100	Oldonyiro	Maasai	male	36	widowed	Christian	primary school	3	primary school	300	4	yes	7.3	no	0	0	no	veterinary doctor	yes	inside the homestead	yes	1	yes	medium	other(mud,timber)	corrugated iron or tile	medium	no	no	pit latrine	Newspapers & Magazines		other	wrong	yes	no	no	other	yes	yes	others	others	farmers, butchers, sherphers, vet related	cow, sheep, goats, camel	newborn animal, young animal	yes
38.1516	5.80195	36.6792	54.9413	Ngaremara	Turkana	female	72	widowed	Muslim	none	0	primary school	50	3	yes	1.9	yes	2	0	no	relatives and friends	yes	outside far from the homestead	no	0	yes	low standing	other(mud,timber)	other	poor	no	no	no toilet-use bush	Elders		other	wrong	no	no	no	other	no	no	others	others	others	cow, sheep, goats, camel	others	yes
59.2867	14.0294	55.9722	54.9413	Merti	Boran	male	34	married	Christian	primary school	8	primary school	100	6	yes	2.2	no	0	0	no	relatives and friends	yes	outside far from the homestead	no	0	yes	medium	other(mud,timber)	corrugated iron or tile	medium	no	no	no toilet-use bush			other	wrong	no	no	no	other	yes	no	others	others	farmers, butchers, sherphers, vet related	cow, sheep, goats, camel	others	yes
46.3667	14.0294	42.8894	66.5935	Kinna	Boran	male	42	married	Christian	primary school	8	high school	100	6	yes	34.6	no	0	0	no	informal community commn	no	outside far from the homestead	no	0	yes	medium	other(mud,timber)	corrugated iron or tile	medium	no	yes	pit latrine	Newspapers & Magazines		other	wrong	no	no	yes	other	no	no	both men and women	others	others	cow, sheep, goats, camel	others	yes
56.735	11.768	53.9059	54.9413	Merti	Boran	male	36	married	Christian	primary school	6	primary school	200	6	yes	1.2	no	0	0	no	relatives and friends	yes	inside the homestead	no	0	yes	medium	other(mud,timber)	corrugated iron or tile	medium	no	no	no toilet-use bush			other	wrong	yes	no	no	other	yes	no	others	others	farmers, butchers, sherphers, vet related	cow, sheep, goats, camel	others	yes
83.5943	14.1544	82.9327	71.5211	Ngaremara	Turkana	male	23	single	Muslim	none	0	primary school	150	5	yes	5.3	yes	30	0	no	relatives and friends	yes	outside far from the homestead	yes	2	yes	low standing	other(mud,timber)	other	poor	no	no	pit latrine	Newspapers & Magazines		other	wrong	yes	no	no	other	yes	yes	both men and women	others	farmers, butchers, sherphers, vet related	cow, sheep, goats, camel	others	yes
63.7425	11.893	59.9758	64.4063	Merti	Boran	male	68	widowed	Christian	none	0	primary school	0	3	yes	17.4	no	0	0	no	relatives and friends	yes	outside far from the homestead	no	0	no	medium	other(mud,timber)	corrugated iron or tile	medium	no	yes	no toilet-use bush			other	wrong	yes	no	no	other	yes	yes	others	others	farmers, butchers, sherphers, vet related	cow, sheep, goats, camel	others	no
73.1923	11.768	65.3877	88.589	Merti	Boran	female	28	married	Christian	primary school	8	primary school	50	3	yes	18.05	no	0	0	no	relatives and friends	yes	outside far from the homestead	no	0	no	medium	other(mud,timber)	corrugated iron or tile	medium	no	no	pit latrine	Elders		other	wrong	yes	no	no	other	yes	yes	others	others	farmers, butchers, sherphers, vet related	cow, sheep, goats, camel	others	yes
43.5067	11.893	41.4524	54.9413	Merti	Boran	male	37	married	Christian	none	0	primary school	133.333	7	yes	19	no	0	0	no	relatives and friends	yes	outside far from the homestead	no	0	yes	low standing	other(mud,timber)	other	poor	no	no	no toilet-use bush			other	wrong	yes	no	no	other	yes	no	others	others	farmers, butchers, sherphers, vet related	cow, sheep, goats, camel	others	yes
73.8237	8.06336	65.7474	90.535	Merti	Boran	male	25	married	Christian	high school	12	high school	50	3	yes	2	yes	8	0	no	relatives and friends	yes	outside far from the homestead	no	0	yes	medium	other(mud,timber)	corrugated iron or tile	medium	no	yes	pit latrine	Radio		other	wrong	no	no	no	other	yes	yes	others	others	farmers, butchers, sherphers, vet related	cow, sheep, goats, camel	others	no
81.9153	11.893	82.0022	88.589	Ngaremara	Turkana	male	24	single	Muslim	none	0	high school	233.333	10	yes	7.1	yes	10	0	no	relatives and friends	yes	outside far from the homestead	yes	2	yes	low standing	other(mud,timber)	other	poor	no	no	pit latrine	Newspapers & Magazines		other	wrong	yes	no	no	other	yes	yes	both men and women	others	farmers, butchers, sherphers, vet related	cow, sheep, goats, camel	others	yes
90.9829	51.9528	63.0209	88.589	Merti	Boran	male	45	married	Christian	none	0	college/polytechnic	40	7	yes	8.55	no	0	0	no	relatives and friends	yes	outside far from the homestead	yes	1	yes	medium	other(mud,timber)	corrugated iron or tile	poor	no	yes	pit latrine	Newspapers & Magazines		other	wrong	no	no	no	other	yes	yes	others	others	farmers, butchers, sherphers, vet related	cow, sheep, goats, camel	others	yes
71.8089	14.0294	60.6867	88.589	Merti	Boran	male	46	married	Christian	primary school	5	primary school	250	7	yes	12	yes	56	0	no	media (radio, Tv, magazine,newspaper)	yes	outside near thehomestead	yes	1	yes	low standing	other(mud,timber)	other	poor	no	no	pit latrine	Newspapers & Magazines		both animals and humans	wrong	no	no	no	other	yes	yes	others	others	farmers, butchers, sherphers, vet related	cow, sheep, goats, camel	others	yes
80.4839	14.1544	77.0761	53.6501	Ngaremara	Turkana	male	76	married	Muslim	none	0	high school	100	6	yes	7.75	no	0	0	no	relatives and friends	yes	outside far from the homestead	no	0	yes	low standing	other(mud,timber)	other	poor	no	no	pit latrine	Elders		other	wrong	no	no	no	other	yes	yes	others	others	farmers, butchers, sherphers, vet related	cow, sheep, goats, camel	others	yes
46.0594	5.80195	46.4242	54.9413	Ngaremara	Turkana	male	30	married	Muslim	none	0	none	50	3	yes	14.5	yes	5	0	no	relatives and friends	yes	outside far from the homestead	yes	1	yes	low standing	other(mud,timber)	other	poor	no	no	no toilet-use bush			other	wrong	no	no	no	other	no	no	others	others	others	cow, sheep, goats, camel	others	yes
70.6113	14.0294	63.3519	64.6475	Kinna	Boran	male	39	married	Christian	high school	15	high school	150	5	yes	21.7	no	0	0	no	media (radio, Tv, magazine,newspaper)	yes	outside far from the homestead	no	0	yes	medium	other(mud,timber)	corrugated iron or tile	medium	no	no	pit latrine	Newspapers & Magazines		other	wrong	no	no	no	other	yes	yes	others	others	farmers, butchers, sherphers, vet related	cow, sheep, goats, camel	newborn animal, young animal	yes
75.0607	11.768	66.5604	88.589	Merti	Boran	female	32	married	Christian	primary school	8	primary school	100	4	no	0	no	0	0	no	relatives and friends	yes	other	no	0	yes	medium	other(mud,timber)	corrugated iron or tile	medium	no	yes	pit latrine	Newspapers & Magazines		both animals and humans	wrong	no	no	no	other	yes	yes	others	youth and adults	farmers, butchers, sherphers, vet related	cow, sheep, goats, camel	others	yes
48.208	11.893	46.7067	54.9413	Ngaremara	Turkana	male	56	single	Muslim	none	0	primary school	133.333	7	yes	1.72	yes	3	0	no	relatives and friends	yes	outside near thehomestead	no	0	yes	low standing	other(mud,timber)	other	poor	no	no	no toilet-use bush	Newspapers & Magazines		other	wrong	no	no	no	other	yes	yes	others	others	others	cow, sheep, goats, camel	others	yes
76.9773	14.0294	69.2912	82.5185	Kinna	Boran	male	40	married	Christian	none	0	primary school	166.667	8	yes	8.3	no	0	0	no	relatives and friends	yes	outside far from the homestead	no	0	yes	medium	other(mud,timber)	corrugated iron or tile	good	no	no	pit latrine	Elders		other	wrong	no	yes	no	other	yes	yes	others	youth and adults	farmers, butchers, sherphers, vet related	cow, sheep, goats, camel	others	yes
80.1201	14.0294	72.3083	97.3992	Kinna	Boran	male	81	married	Christian	none	0	college/polytechnic	14.2857	8	yes	17.7	yes	75	0	no	relatives and friends	yes	outside far from the homestead	no	0	yes	medium	other(mud,timber)	corrugated iron or tile	good	yes	yes	pit latrine			other	correct	yes	no	no	other	yes	yes	others	youth and adults	farmers, butchers, sherphers, vet related	cow, sheep, goats, camel	others	yes
74.2379	5.677	67.2632	88.589	Merti	Boran	male	30	married	Christian	university	16	primary school	150	5	yes	2.2	no	0	0	no	relatives and friends	yes	outside near thehomestead	no	0	yes	medium	other(mud,timber)	corrugated iron or tile	medium	no	yes	no toilet-use bush	Newspapers & Magazines		other	wrong	yes	no	no	other	yes	no	others	others	farmers, butchers, sherphers, vet related	cow, sheep, goats, camel	others	yes
75.6488	8.35614	60.7692	97.3992	Kinna	Boran	male	26	married	Christian	high school	12	high school	50	3	yes	5.9	yes	2	0	no	relatives and friends	yes	outside far from the homestead	no	0	yes	medium	other(mud,timber)	corrugated iron or tile	good	no	no	pit latrine	Radio		other	wrong	yes	no	no	other	yes	yes	others	youth and adults	farmers, butchers, sherphers, vet related	cow, sheep, goats, camel	others	yes
80.3258	11.893	80.2879	53.6501	Ngaremara	Turkana	male	60	married	Muslim	none	0	high school	350	9	yes	1.02	no	0	0	no	relatives and friends	yes	outside far from the homestead	yes	1	yes	low standing	other(mud,timber)	other	poor	no	no	pit latrine			other	correct	no	no	no	other	yes	yes	others	youth and adults	farmers, butchers, sherphers, vet related	cow, sheep, goats, camel	others	yes
53.5812	11.893	60.9729	20.6761	Oldonyiro	Maasai	male	32	married	Muslim	primary school	8	primary school	200	6	yes	5.61	no	0	0	no	relatives and friends	yes	inside the homestead	no	0	yes	low standing	other(mud,timber)	other	poor	no	no	no toilet-use bush	Newspapers & Magazines		other	wrong	yes	no	no	other	yes	yes	both men and women	others	farmers, butchers, sherphers, vet related	cow, sheep, goats, camel	newborn animal, young animal	no
74.8679	11.893	74.9013	53.6501	Ngaremara	Turkana	male	40	married	Muslim	none	0	high school	100	4	yes	3.8	yes	0	0	no	relatives and friends	yes	outside far from the homestead	yes	1	yes	low standing	other(mud,timber)	other	poor	no	no	pit latrine	Newspapers & Magazines		other	wrong	yes	no	no	other	yes	yes	others	others	farmers, butchers, sherphers, vet related	cow, sheep, goats, camel	others	yes
59.6962	15.1553	52.9828	54.9413	Merti	Boran	male	41	married	Christian	university	16	university	200	6	yes	2.4	yes	50	0	no	relatives and friends	yes	outside far from the homestead	no	0	yes	medium	other(mud,timber)	corrugated iron or tile	good	yes	yes	pit latrine	Radio		other	wrong	yes	no	no	other	yes	no	others	others	farmers, butchers, sherphers, vet related	cow, sheep, goats, camel	others	no
79.1323	14.0294	69.1907	82.5185	Kinna	Boran	male	48	married	Christian	primary school	7	college/polytechnic	28.5714	9	yes	25	yes	5	0	no	relatives and friends	yes	outside far from the homestead	no	0	yes	medium	other(mud,timber)	corrugated iron or tile	good	no	no	pit latrine	Elders		other	correct	yes	no	no	other	yes	yes	others	youth and adults	farmers, butchers, sherphers, vet related	cow, sheep, goats, camel	others	yes
71.7226	14.0294	60.4621	88.589	Kinna	Boran	male	30	single	Christian	high school	14	high school	0	1	yes	50.8	yes	18	0	no	relatives and friends	yes	outside far from the homestead	no	0	yes	medium	other(mud,timber)	corrugated iron or tile	medium	yes	no	pit latrine	Newspapers & Magazines		other	wrong	no	yes	no	other	yes	yes	others	youth and adults	farmers, butchers, sherphers, vet related	cow, sheep, goats, camel	others	yes
77.6998	11.893	72.0875	88.589	Merti	Boran	male	70	married	Christian	none	0	high school	25	5	yes	14.2	no	0	0	no	relatives and friends	yes	outside far from the homestead	yes	1	yes	medium	other(mud,timber)	corrugated iron or tile	medium	no	no	pit latrine	Newspapers & Magazines		both animals and humans	wrong	no	no	no	other	yes	yes	both men and women	others	farmers, butchers, sherphers, vet related	cow, sheep, goats, camel	others	yes
47.0692	14.0294	35.7362	70.718	Kinna	Boran	male	56	married	Christian	primary school	8	college/polytechnic	160	13	yes	9.2	yes	8	0	no	relatives and friends	yes	outside far from the homestead	no	0	yes	medium	other(mud,timber)	corrugated iron or tile	good	no	yes	pit latrine	Newspapers & Magazines		other	wrong	no	no	no	other	no	no	others	others	others	cow, sheep, goats, camel	others	yes
70.8279	15.1553	58.1992	90.535	Merti	Boran	male	23	single	Christian	university	14	college/polytechnic	100	2	yes	17	yes	6	0	no	relatives and friends	yes	outside far from the homestead	no	0	yes	medium	other(mud,timber)	corrugated iron or tile	medium	yes	yes	pit latrine	Newspapers & Magazines		other	wrong	no	no	no	other	yes	yes	others	others	farmers, butchers, sherphers, vet related	cow, sheep, goats, camel	others	no
73.4868	9.48195	57.4725	90.535	Kinna	Boran	male	25	married	Christian	university	14	college/polytechnic	0	2	yes	2.1	yes	2	0	no	relatives and friends	yes	outside far from the homestead	no	0	yes	medium	other(mud,timber)	corrugated iron or tile	good	no	no	pit latrine	Newspapers & Magazines		other	wrong	yes	no	no	other	yes	yes	others	youth and adults	farmers, butchers, sherphers, vet related	others	others	no
79.8306	11.893	74.9117	88.589	Merti	Boran	male	50	married	Christian	none	0	primary school	200	6	yes	8.7	no	0	0	no	relatives and friends	yes	outside near thehomestead	no	0	no	medium	other(mud,timber)	corrugated iron or tile	medium	no	no	pit latrine	Newspapers & Magazines		both animals and humans	wrong	no	no	no	other	yes	yes	both men and women	others	farmers, butchers, sherphers, vet related	cow, sheep, goats, camel	others	yes
57.0777	11.768	54.3269	54.9413	Merti	Boran	male	34	married	Christian	none	0	primary school	150	5	yes	8.5	yes	8	0	no	relatives and friends	yes	outside far from the homestead	yes	1	yes	low standing	other(mud,timber)	other	poor	no	yes	no toilet-use bush			other	wrong	yes	no	no	other	yes	yes	others	others	others	cow, sheep, goats, camel	others	no
27.178	14.1544	20.4077	64.6475	Kinna	Boran	male	86	married	Christian	none	0	primary school	133.333	7	yes	33.6	no	0	0	no	informal community commn	no	outside far from the homestead	no	0	yes	medium	other(mud,timber)	corrugated iron or tile	good	no	no	pit latrine			other	wrong	no	no	no	other	no	no	others	others	others	cow, sheep, goats, camel	others	yes
78.8232	9.48195	62.2826	91.9835	Kinna	Boran	male	32	married	Christian	none	0	primary school	100	4	yes	6.9	yes	3	0	no	relatives and friends	yes	outside far from the homestead	no	0	no	medium	other(mud,timber)	corrugated iron or tile	good	no	no	pit latrine			other	wrong	no	no	yes	other	yes	yes	others	youth and adults	farmers, butchers, sherphers, vet related	cow, sheep, goats, camel	newborn animal, young animal	yes
64.3823	14.0294	55.8574	88.589	Kinna	Boran	male	31	married	Christian	primary school	6	high school	50	6	yes	11	yes	12	0	no	relatives and friends	yes	outside far from the homestead	yes	1	yes	medium	other(mud,timber)	corrugated iron or tile	medium	no	no	no toilet-use bush			other	wrong	no	yes	no	other	no	no	others	others	farmers, butchers, sherphers, vet related	cow, sheep, goats, camel	others	yes
61.0184	11.768	57.5367	48.8708	Merti	Boran	male	40	married	Christian	primary school	8	high school	150	5	yes	44.6	no	0	0	no	relatives and friends	yes	outside far from the homestead	yes	1	yes	medium	other(mud,timber)	corrugated iron or tile	medium	no	no	no toilet-use bush			other	wrong	no	no	no	other	yes	yes	others	others	farmers, butchers, sherphers, vet related	cow, sheep, goats, camel	others	no
15.2046	11.893	11.8326	54.9413	Merti	Boran	male	22	married	Christian	primary school	6	primary school	0	2	yes	26.8	no	0	0	no	informal community commn	no	outside far from the homestead	no	0	yes	medium	other(mud,timber)	corrugated iron or tile	good	no	no	no toilet-use bush			other	wrong	no	no	no	other	yes	no	others	others	others	others	others	yes
62.8616	14.1544	54.1924	53.6501	Merti	Boran	male	47	divorced	Christian	none	0	primary school	100	4	yes	1.8	yes	3	0	no	relatives and friends	yes	outside near thehomestead	yes	1	yes	medium	other(mud,timber)	corrugated iron or tile	good	no	no	no toilet-use bush			other	wrong	no	no	no	other	yes	no	others	others	farmers, butchers, sherphers, vet related	cow, sheep, goats, camel	others	no
59.2483	5.80195	58.1609	72.8123	Merti	Boran	male	70	married	Christian	none	0	primary school	500	6	yes	2.64	no	0	0	no	relatives and friends	yes	outside near thehomestead	yes	2	yes	medium	other(mud,timber)	corrugated iron or tile	good	no	no	no toilet-use bush	Newspapers & Magazines		other	wrong	no	no	no	other	yes	no	others	others	farmers, butchers, sherphers, vet related	cow, sheep, goats, camel	newborn animal, young animal	yes
33.2418	14.0294	29.4717	52.9953	Kinna	Boran	male	56	married	Christian	high school	13	high school	0	5	yes	10.5	no	0	0	no	relatives and friends	yes	outside far from the homestead	no	0	yes	medium	other(mud,timber)	corrugated iron or tile	good	no	yes	pit latrine			other	wrong	no	yes	no	other	yes	no	others	others	others	cow, sheep, goats, camel	others	yes
[truncated: 196 more columns]

## Sheet: Variable description
Variables	Varible Descriptions
SKAPscoreIndex	Standarized Knowledge Attitude ad Practice Score
SPscoreIndex	Standarized Practice Score
SKscoreIndex	Standarized Knowledge Score
SAscoreIndex	Standarized Attitude Score
REGION	Region_Kinna_Merti_Ngaremara_Oldonyiro
TRIBE	Tribe_Maasai_Turkana_Boran
GENDER_HHH	Gender of household head
AGE_HHH	Age of household head
MARITAL_STATUS	Marital status of household head
RELIGION_OF_HHH byte	Religion of household head
EDU_LEV_HHH	Highest education level of hhh
EDU_YRS_HHH	Number of years spent in school by the household head
HIGHEST_EDC_LEV_HH_MEMB	Highest education level by household members
DR	Dependecy ratio
HHSIZE	Household size
OWN_LIVESTOCK	Do you own livestock
TLU	Tropical livestock units
EXPER_RVF_ANIM	Did any of your animals succurd to RVF in 2007?
Number_Animal_sick_RVF	If yes,how many animals were sick with rvf?
Number_HHMEM_Sick_RVF	How many household members suffered from RVF?
HH_MEM_SUFFER_RVF	Did any of your household member get sick with RVFin 2007?
SOURCE_HEARD_RVF	What source did you hear about RVF?
HEARD_RVF	Have you heard of RVF?
PLAC_LVSTK_KEPT	Where do you keep livestock?
HERDSMAN_IN_HH	Is any household member a herdsman in your household?
NUM_HERDSMAN	How many of your household members are herdsmen?
OWN_HH_HOUSE	Do you own the household house?
HOUS_QUALITY	Quality of household house in general?
WALL_MATERIAL	Material of the household house wall
ROOF_MATERIAL	Material of household house roof
ROOF_STATE	State of the household house roof
ELEC_HOME	Do you have electricity at home?
TAP_WATER	Do you have access to tap water at home?
TOILET_TYPE	What is the toilet type used by the household?
Reliable_info_media	p109 Most reliable rvf info source
K_1_RVF_HOST	k34 host range of rvf
K_2_RVF_CONTAGIOUS	k40 is rvf contagious person to person
K_3_AVOID_UCOOKED_MEAT	k414 man avoid eating uncooked meat
K_4_SLAU_UNDER_VET	k415 man slaughtering animals under vet supervision
K_5_AVOID_HANDLE_SICK_ANIM	k416 man avoid handling sick or aborted animal
K_6_SUITABL_PERSON_CHECK_RVF	k42 most suitable person to diagnose rvf
K_7_NEED_RVF_TEST_MAN	k43 do rvf patients need medical tests
K_8_BLOOD_TEST_MAN	k44 man blood sample rvf test
K_9_SUSPEPTIBLE_PERSON_RVF	k45 most susceptible person to rvf
K_10_AFFECTED_AGE_GRP_RVF	k46 most affected age group by rvf
K_11_AFFECTED_WORKER	k47 most affected workers by rvf
K_12_AFFECTED_ANIMAL	k49 most affected animal by rvf
K_13_AGE_GRP_ANIM_AFFECTED	k50 age group animals are affected by disease
K_14_INFECTION_DIRECT_CONTACT	k511 rvf animal infection by direct contact
K_15_INFECTION_MOSQUITO_BITE	k512 rvf anima linfected by mosquito bites
K_16_PREVNT_RVF_VACCNTN_ANI	k531 prevent rvf vaccination
K_17_PREVENT_RVF_ISOLATE_ANI	k533 prevent rvf isolate sick animal
K_18_PREVENT_RVF_SLAU_UNDR_VET	k534 prevent rvf by slaughtering aimals under vet
K_19_PREVNT_RVF_ISOLT_ABORTD_ANI	k535 prevent rvf isolate aborted animals
K_20_SUIT_PERSN_DIAGN_RVF_ANIM	k54 most siutable persn to diagnose rvf in animals
K_21_NEED_RVF_TEST_ANIMAL	k55 do animals wth rvf need medical tests
K_22_BLD_SAMPLE_TEST_ANI	k56 bld sample animal med test
K_23_RVF_SPRAD_CERTAIN_SEASON_YR	k64 rvf spread in certain season of the year
K_24_SEASON_RVF_MORE_COMMON	k65 season rvf is more common
K_25_NOTICED_RAIN_CHANGES	k66 noticed any changes in rain during the2007 rvf
K_26_RVF_SPRED_OTHR_COUTRY_PARTS	k72 heard that disease spread to other country parts
K_27_RVF_SPREAD_COUNTRY_COUNTRY	k73 rvf spread from country to country
K_28_RVF_LD_ANIM_TRAD_BAN_INCNTR	k74 rvf disease lead to animal trade ban btn regions in the country
K_29_RVF_TRDE_BAN_OUTSDE_COUNTRY	k75 rvf trade ban outside the country
K_30_PERSN_CATCH_RVF_CINANM	k351 person catch rvf direct contact with infected animals
K_31_PERSN_CATCH_RVF_INMOSQBT	k352 person direct contact with infected mosquito bite
K_32_PERSN_CATCH_RVF_EATUNCDMEAT	k353 person eating non-cooked meat
K_33_PERSN_CATH_RVF_NONBOILDMILK	K354 person taking non-boiled milk
K_34_RVF_VECTOR_MOSQUITO	k481 animal rvf vector mosquito
K_35_RVF_SPRED_REGN_T_REGN_CNTRY	k71 rvf spread from region to another with a country
A_1_RVF_PATIENT_AVOID_FOOD	a76 rvf patient avoid certain food
A_2_TREAT_RVF_PATIENT	a85 how do you treat rvf patient
A_3_NEED_ISOLATE_RVF_PATIENT	a86 any need to isolate rvf patient
A_4_NEED_QUARANTINE_RVF_ANIM	a87 need to quarantine rvf animals
A_5_AGRIC_AREA_PRON_RVF_THN_CITY	a88 are agricultural areas prone to rvf than cities
A_7_ROLE_COMM_PRVNT_RVF	a90 role of commn in preventing rvf
A_8_GET_RVF_SPREAD_IN_UR_AREA	a79a get rvf if it spread in your area
A_9_WHY_GET_RVF	a79b if yes why get rvf
WORK_WITH_CONTROL_RVF	a89 who shld you work with to control rvf
isrvfaseriousproblem
P_1_HANDLE_SICK_ANIM	p94 how do you handle a sick animal
HANDLE_ABORTED_ANIM	p96 how do you handle aborted animals
P_3_DO_WITH_DEAD_ANIMALS	p97 what do you do with dead animals
P_4_SLAU_MEAT_AT_HOM	p99 slaughter animals for meat inside hom
P_5_DISPOSE_CARCASS_WASTE	p100 how do you dispose carcass waste when sla
P_6_DRINK_UNBOILED_MILK	p93 do you drink un-boiled milk
P_7_HELP_ANIMAL_DELIVER	p95 do you help animals to deliver
P_8_BUY_MEAT_CHECKED_BY_VET	p98 do you buy meat slaughtered from a slaughter house and checked by a vet?
P_9_USE_MOSQUITO_NET	p106a use mosquito bed nets
location	QID_4_location
sublocation	QID_05_sublocation
village	QID_06_village
HC_17_male0t5yrs	HC_17_male0t5yrs
HC_17_females0t5yrs	HC_17_females0t5yrs
HC_17_males6t14yrs	HC_17_males6t14yrs
HC_17_females614yrs	HC_17_females614yrs
HC_17_male15t64yrs	HC_17_male15t64yrs
HC_17_females15t64yrs	HC_17_females15t64yrs
HC_17_malesmorethan64yrs	HC_17_malesmorethan64yrs
HC_17_femalesmorethan64yrs	HC_17_femalesmorethan64yrs
OCCUPTN_STUDENT_18	OCCUPTN_STUDENT_18
OCCUPTN_FARMER_18	OCCUPTN_FARMER_18
OCCUPTN_HERDSMAN_18	OCCUPTN_HERDSMAN_18
OCCUPTN_BUSNSMAN_18	OCCUPTN_BUSNSMAN_18
OCCUPTN_CIVALSRVNT_18	OCCUPTN_CIVALSRVNT_18
OCCUPTN_PRVTSECTOR_18	OCCUPTN_PRVTSECTOR_18
OCCUPTN_HOUSWF_18	OCCUPTN_HOUSWF_18
OCCUPTN_NGO_EMPLYE_18	OCCUPTN_NGO_EMPLYE_18
OCCUPTN_INCOM_OTHR_18	OCCUPTN_INCOM_OTHR_18
CATTLE_OWNED	CATTLE_OWNED_20
CALVES_OWNED	CALVES_OWNED_20
GOAT_OWNED	GOAT_OWNED_20
SHEEP_OWNED	SHEEP_OWNED_20
PIG_OWNED	PIG_OWNED_20
DONKEY_OWNED	DONKEY_OWNED_20
CAMEL_OWNED	CAMEL_OWNED_20
HORSE_OWNED	HORSE_OWNED_20
POULTRY_OWNED	POULTRY_OWNED_20
RABBIT_OWNED	RABBIT_OWNED_20
PERSN_CATCH_RVF_DONTKNOW	k355 person dont know how man catch RVF
MAN_SYMPTOM_DIGESTIVE_DISORDER	k361 man rvf symptom digestive disorder
MAN_SYMPTOM_BREATH_SHORTNES	k362 man breath shortness and pulmonary infection
MAN_SYMPTOM_ABDOMINAL_PAIN	k363 man abdominal pain if stomach or intestine
MAN_SYMPTOM_NEUROLOGICAL	k364 man neurological symptoms and convulsions
MAN_SYMPTOM_FEVER_N_WEIGHT_LOSS	k365 man fever and weight loss
MAN_SYMPTOM_EYE_INFLAMATION	k366 man eye inflamation
MAN_SYMPTOM_ABORTION_PRGNT	k367 man abortion in pregnant women
MAN_SYMPTOM_DONT_KNOW	k368 man dont know symptoms
NOTICED_WOMEN_ABORTN_IN_2007	k37 noticed women abortion in 2007 due to rvf
NOTICED_ABRTN_B4_2007_IN_VILLAGE	k38 noticed abortion in women in your village before 2007
NOTICED_ABRTN_AFTR_2007_IN_VILLG	k39 noticed women abortion around you area after 2007
MAN_PRVNT_RVF_VACC	k411 man avoid rvf infection by vaccination
MAN_PRVNT_RVF_CLN_HSE	k412 man cleaning the house
MAN_PRVNT_RVF_WASH_VEGES	k413 man carefully washing vegetables before eating them
MAN_PRVNT_RVF_OTHER_WAY	K417 man other ways of avoiding rvf infection
MAN_MEDCAL_XRAY_TEST_RVF	k441 man x-ray medical test
MAN_MEDCAL_ULTRASND_TEST_RVF	k442 man ultra-sound medical test
MAN_MEDCAL_DON_KNOW_TEST	k414 man dont know rvf test
MAN_MEDCAL_URINE_TEST	k445 man urine rvf test
RVF_VECTOR_HOUSEFLY	k482 animal rvf vector housefly
RVF_VECTOR_TSETSE	k483 animal rvf vector tsetse
RVF_VECTOR_TICK	k484 animal rvf vector tick
RVF_VECTOR_DONT_KNOW	k485 animal rvf vector dont know
RVF_VECTOR_OTHER	k486 animal rvf vector other
RVF_ANIM_INFCTD_EAT_DIRTY_FD	k513 rvf animal infected by eating dirty food
RVF_INFECT_WILD_ANIMALS	k514 rvf animal infected by interacting with wildlife
RVF_INFECT_OTHER_WAYS	k515 rvf animal infected in other ways
ANIM_SYM_DIGESTV_DISODER	k521 symptom digestive disorder in animal
ANIM_SYM_BREATH_SHORTNES	k522 symptom breathe shortness and pulmon
ANIM_SYM_ABDOMNAL_PAIN	k523 symptom abdominal pain if stomach or intestne
ANIM_SYM_NEUROLOGICAL	k524 symptom neurological symptoms and co
ANIM_SYM_FEVER_WEIGHT_LOSS	k525 symptom fever and weight
ANIM_SYM_EYE_INFLAMTN	k526 symptom eye inflammation
ANIM_SYM_ABORTION_PREGNANT	k527 symptom abortion in pregnant animals
ANIM_SYM_OTHER	k528 symptom other
PREV_ANI_RVF_CLEAN_HOUS	k532 prevent rvf cleaning the animal house
PREV_ANI_RVF_DONT_KNOW	k536 prevent rvf dont know
PREV_ANI_RVF_OTHER	k537 prevent rvf other
TEST_ANIM_X_RAY	k561 x-ray animal med test
TEST_ANIM_ULTRA_SOUND	k562 ultra-sound medical test
TEST_ANIM_DONT_KNOW	k564 dont know animal med test
TEST_ANIM_OTHER byte %8.0g	k565 other rvf animal medical test
NOTCD_ANI_ABNRM_DEATH_IN_2007	k57 noticed abnormal animal death in 2007
NOTCD_ANI_ABNRM_DEATH_B4_2007	k58 noticed abnormal animal death before 2007
NOTCD_ANI_ABNRM_DEATH_AFTR_2007	k59 noticed abnormal death of animals after 2007
MAIN_RVF_ANI_SYMPTM	k60 main rvf symptom animals
INFORM_LOCAL_AUTHORITY	k61 inform local authority for animal abnormal death
GET_ANIM_COMPENSATN	k62 get compensation for abnormal animal death
RAIN_CHANG_B4_RVF_OUTBREAK	k67 noticed rain changes before rvf 2007 outbr
RAIN_CHANGES_AFTER_RVF_OUTBREAK	k68 noticed any changes after 2007 rvf out
NOTCD_MOSQITO_SWARNS	K69 noticed mosquito swarms during 2007 rvf outbreak
USUAL_MOSQTO_SPECIES	k70 was it the usual mosquito species
AVOID_MEAT	a772 avoid meat
AVOID_LIPIDS_FATS	a773 avoid lipids n fats
AVOID_VEGES	a774 avoid vegetables
AVOID_FOOD_DONT_KNOW	a775 avoid dont know
AVOID_FOOD_OTHER	a776 avoid other foods
MEASURE_TAKEN_IF_U_HV_RVF	a78 measure to take if you have rvf
CAN_RVF_BE_TREATED	a80 can rvf be treated
HUM_RVF_TRTMNT	a81 how is rvf treated in humans
WHY_MEDICAL_TREATMNT	a82 why seek medical treatment for rvf
TYP_TRADTNL_TREATMNT	a83 if traditional treatment what type
WHY_TRADTNAL_TREATMNT	a84 why traditional treatment
WHY_SLAU_AT_HOM	p101 why slaughter at home without vet inspection
ANIM_PRDCT_MAIN_FAMILY_FOOD_SRC	p102a animal products the main source of food for your family
RVF_DISRUPT_FOOD_SOURC	p102b rvf outbreak disrupt food source
USE_MILK_PROTEIN_CHILDREN	p103 use milk as main protein source for children
STOP_USE_MILK_2007	p104 stop using milk protein due to 2007 rvf
SELL_MILK_INCOME	p105a sell animal protein as income source
RVF_DISRUPT_INCOME	p105b rvf outbreak disrupt income source
BED_NET_TREATED	p106b are bed nets treated
SOURCE_BED_NETS	p107 where did you get the bed nets
RELIABLE_PERSON_RVF_INFO	p108 most reliable person to rvf infor from
RELIABLE_SOURCE_RVF_INFO	p109 most reliable rvf info source
TM_LISTEN_RADIO	p110 favorite time to listen to radio
FAVRT_RADIO_STATN	p111 favorite radio station
TM_WATCH_TV	p112 most favorable time to watch tv
MORE_INFO	p113 Would you like to get more information on rvf
NSIascore
NSIascoreEnu
NSIascoreDeno
NSIKscore
NSIKScoreEnu
NSIKscoreDeno
NSIpscoreDeno
NSIpscore
NSIpscoreEnu
_id
questionnarrenumber
incomerange
QSTN	questionnarre number
pc1	Scores for component 1
pc2	Scores for component 2
pc3	Scores for component 3
pc4	Scores for component 4
pc5	Scores for component 5
pc6	Scores for component 6
pc7	Scores for component 7
pc8	Scores for component 8
pc9	Scores for component 9
pc10	Scores for component 10
pc11	Scores for component 11
pc12	Scores for component 12
pc13	Scores for component 13
pc14	Scores for component 14
pc15	Scores for component 15
NSIKAPscore
NSIKAPscoreEnu
NSIKAPscoreDen
anim_human_rvf_interaction
farmer	OCCUPTN_FARMER_18
herdsman	OCCUPTN_HERDSMAN_18
businessman	OCCUPTN_BUSNSMAN_18
cival_servant	OCCUPTN_CIVALSRVNT_18
private_sector	OCCUPTN_PRVTSECTOR_18
NGO_employee	OCCUPTN_NGO_EMPLYE_18
Income_other	OCCUPTN_INCOM_OTHR_18
KEEP_LVSTK	where do you keep livestock
Married_single	maritals status
sch_children
p	Fitted values
r	residuals
h	corrected (for wt) hat diagonals
r2
wt	Robust Regression Weight

## Sheet: Notes 
Notes
Knowledge questions are prefixed	K
Attitude questions are prefixed	A
Practice questions are prefixed	P
The numbers attached to the K A or P refer to the questionnare number it has been derived from.
